# Supplementary material for: Crystal structure, Hirshfeld analysis and a mol­ecular docking study of a new inhibitor of the Hepatitis B virus (HBV): ethyl 5-methyl-1,1-dioxo-2-{[5-(pentan-3-yl)-1,2,4-oxa­diazol-3-yl]meth­yl}-2H-1,2,6-thia­diazine-4-carboxyl­ate
Source: Acta Crystallogr E Crystallogr Commun. 2020 Jan 1;76(Pt 1):12–7. doi: 10.1107/S2056989019015986 (PMC6944089; doi:10.1107/S2056989019015986)
Supplement: Supplementary file 1 [file e-76-00012-sup1.cif]

##############################################################################
#                                                                            #
# This CIF contains the data in a paper accepted for publication in          #
# Acta Crystallographica Section E. It conforms to the requirements of       #
# Notes for Authors for Acta Crystallographica Section E, and has been       #
# peer reviewed under the auspices of the IUCr Commission on Journals.       #
#                                                                            #
# Full details of the Crystallographic Information File format               #
# are given in the paper "The Crystallographic Information File (CIF):       #
# a New Standard Archive File for Crystallography" by S. R. Hall, F. H.      #
# Allen and I. D. Brown [Acta Cryst. (1991), A47, 655-685].                  #
#                                                                            #
# The current version of the core CIF dictionary is obtainable from          #
# ftp://ftp.iucr.org/pub/cif_core.dic.                                       #
#                                                                            #
# Software is freely available for graphical display of the structure(s)     #
# in this CIF. For information consult the CIF software page                 #
# http://www.iucr.org/resources/cif/software.                                #
#                                                                            #
# This file may be used for bona fide research purposes within the           #
# scientific community so long as proper attribution is given to the journal # 
# article from which it was obtained.                                        #
#                                                                            #
##############################################################################
data_Global
_audit_creation_method
;
Olex2 1.2
(compiled 2018.05.29 svn.r3508 for OlexSys, GUI svn.r5506)
;
_journal_date_recd_electronic     2019-11-19
_journal_date_accepted     2019-11-27
_journal_name_full     'Acta Crystallographica, Section E'
_journal_year     2020
_journal_volume     76
_journal_issue      1
_journal_page_first     12
_journal_page_last     17
_journal_paper_category     GO
_journal_paper_doi     10.1107/S2056989019015986
_journal_coeditor_code     SU5529
_publ_contact_author_name     'Oleg Mitkin'
_publ_contact_author_address
;
ChemRar Research and Development Institute, 7 Nobel st.,
Innovation Center
 Skolkovo territory, Moscow, 143026, Russia
;
_publ_contact_author_email     'mod@chemdiv.com'
_publ_contact_author_fax     ?
_publ_contact_author_phone     ?
_publ_section_title
;\
Crystal structure, Hirshfeld analysis and a molecular docking study of a new
inhibitor of the Hepatitis B virus (HBV): ethyl
5-methyl-1,1-dioxo-2-{[5-(pentan-3-yl)-1,2,4-oxadiazol-3-yl]methyl}-\
2<i>H</i>-1,2,6-thiadiazine-4-carboxylate
;
loop_
    _publ_author_name
    _publ_author_footnote
    _publ_author_address
    'Ivachtchenko, Alexandre V.' .
;
ChemRar Research and Development Institute, 7 Nobel St,
Innovation Center
Skolkovo Territory, Moscow, 143026, Russian Federation
;
    'Kovalenko, Sergiy M.' .
;
ChemRar Research and Development Institute, 7 Nobel St,
Innovation Center
Skolkovo Territory, Moscow, 143026, Russian Federation
V.N. Karazin Kharkiv National University, 4 Svobody Sq.,
Kharkiv, 61077,
Ukraine
;
    'Kravchenko, Dmitry V.' .
;
Chemical Diversity Research Institute, 2A Rabochaya St,
Khimki,
Moscow Region, 141400,
Russian Federation
;
    'Mitkin, Oleg D.' .
;
ChemRar Research and Development Institute, 7 Nobel St,
Innovation Center
Skolkovo Territory, Moscow,
143026, Russian Federation
;
    'Ivanov, Vladimir V.' .
;
V.N. Karazin Kharkiv National University, 4 Svobody Sq.,
Kharkiv, 61077,
Ukraine
;
    'Langer, Thierry' .
;
University of Vienna, Althanstrasse 14,
A-1090, Vienna,
Austria
;
_publ_section_synopsis
;
The title compound, a new inhibitor of the Hepatitis B virus (HBV), was
prepared <i>via</i> alkylation of
3-(chloromethyl)-5-(pentan-3-yl)-1,2,4-oxadiazole in anhydrous dioxane in the
presence of triethylamine.
;
data_I
_chemical_name_systematic
;\
Ethyl 5-methyl-1,1-dioxo-2-{[5-(pentan-3-yl)-1,2,4-oxadiazol-3-yl]methyl}-\
2<i>H</i>-1,2,6-thiadiazine-4-carboxylate
;
_chemical_name_common     ?
_chemical_formula_moiety     'C15 H22 N4 O5 S'
_chemical_formula_sum     'C15 H22 N4 O5 S'
_chemical_formula_iupac     'C15 H22 N4 O5 S'
_chemical_formula_weight     370.42
_chemical_melting_point     ?
_space_group_crystal_system     orthorhombic
_space_group_name_H-M_alt     'P b c a'
_space_group_name_Hall     '-P 2ac 2ab'
loop_
    _space_group_symop_operation_xyz
    'x, y, z'
    '-x+1/2, -y, z+1/2'
    '-x, y+1/2, -z+1/2'
    'x+1/2, -y+1/2, -z'
    '-x, -y, -z'
    'x-1/2, y, -z-1/2'
    'x, -y-1/2, z-1/2'
    '-x-1/2, y-1/2, z'
_cell_length_a     12.4962(5)
_cell_length_b     9.9237(4)
_cell_length_c     29.5925(15)
_cell_angle_alpha     90
_cell_angle_beta     90
_cell_angle_gamma     90
_cell_volume     3669.7(3)
_cell_formula_units_Z     8
_cell_measurement_reflns_used     3271
_cell_measurement_theta_min     3.5460
_cell_measurement_theta_max     23.2650
_cell_measurement_temperature     293.20
_exptl_crystal_description     block
_exptl_crystal_colour     'colourless'
_exptl_crystal_size_max     0.4
_exptl_crystal_size_mid     0.2
_exptl_crystal_size_min     0.1
_exptl_crystal_density_diffrn     1.341
_exptl_crystal_density_meas     ?
_exptl_crystal_density_method     ?
_exptl_crystal_F_000     1568
_exptl_absorpt_coefficient_mu     0.209
_exptl_absorpt_correction_type     multi-scan
_exptl_absorpt_process_details
;
(CrysAlis PRO; Rigaku OD, 2018)
;
_exptl_absorpt_correction_T_min     0.46591
_exptl_absorpt_correction_T_max     1.00000
_diffrn_ambient_temperature     293.15
_diffrn_source     'fine-focus sealed X-ray tube'
_diffrn_radiation_type     MoK\a
_diffrn_radiation_wavelength     0.71073
_diffrn_radiation_monochromator     graphite
_diffrn_measurement_device_type
                                 'Rigaku Oxford Diffraction Xcalibur, Sapphire3'
_diffrn_measurement_device     'four-circle diffractometer'
_diffrn_measurement_method     '\w scans'
_diffrn_detector     'CCD plate'
_diffrn_detector_area_resol_mean     16.1827
_diffrn_reflns_number     26547
_diffrn_reflns_av_R_equivalents     0.0700
_diffrn_reflns_av_unetI/netI     0.0362
_diffrn_reflns_theta_min     2.961
_diffrn_reflns_theta_max     25.000
_diffrn_reflns_theta_full     25.000
_diffrn_measured_fraction_theta_max     0.999
_diffrn_measured_fraction_theta_full     0.999
_diffrn_reflns_limit_h_min     -14
_diffrn_reflns_limit_h_max     14
_diffrn_reflns_limit_k_min     -11
_diffrn_reflns_limit_k_max     11
_diffrn_reflns_limit_l_min     -25
_diffrn_reflns_limit_l_max     35
_diffrn_radiation_probe     x-ray
_refine_special_details     ?
_reflns_number_total     3211
_reflns_number_gt     2510
_reflns_threshold_expression     'I > 2\s(I)'
_refine_ls_structure_factor_coef     Fsqd
_refine_ls_matrix_type     full
_refine_ls_R_factor_all     0.0652
_refine_ls_R_factor_gt     0.0496
_refine_ls_wR_factor_gt     0.1175
_refine_ls_wR_factor_ref     0.1268
_refine_ls_goodness_of_fit_ref     1.060
_refine_ls_restrained_S_all     1.060
_refine_ls_number_reflns     3211
_refine_ls_number_parameters     230
_refine_ls_number_restraints     0
_refine_ls_hydrogen_treatment     constr
_refine_ls_weighting_scheme     calc
_refine_ls_weighting_details
              'w=1/[\s^2^(Fo^2^)+(0.0530P)^2^+1.1666P] where P=(Fo^2^+2Fc^2^)/3'
_atom_sites_solution_hydrogens     difmap
_atom_sites_solution_primary     dual
_atom_sites_solution_secondary     difmap
_refine_ls_shift/su_max     0.000
_refine_ls_shift/su_mean     0.000
_refine_diff_density_max     0.239
_refine_diff_density_min     -0.322
_refine_ls_extinction_method     none
_refine_ls_extinction_coef     .
loop_
    _atom_type_symbol
    _atom_type_description
    _atom_type_scat_dispersion_real
    _atom_type_scat_dispersion_imag
    _atom_type_scat_source
    'C' 'C' 0.0033 0.0016
                         'International Tables Vol C Tables 4.2.6.8 and 6.1.1.4'
    'H' 'H' 0.0000 0.0000
                         'International Tables Vol C Tables 4.2.6.8 and 6.1.1.4'
    'N' 'N' 0.0061 0.0033
                         'International Tables Vol C Tables 4.2.6.8 and 6.1.1.4'
    'O' 'O' 0.0106 0.0060
                         'International Tables Vol C Tables 4.2.6.8 and 6.1.1.4'
    'S' 'S' 0.1246 0.1234
                         'International Tables Vol C Tables 4.2.6.8 and 6.1.1.4'
_computing_data_collection
;
CrysAlis PRO (Rigaku OD, 2018)
;
_computing_cell_refinement
;
CrysAlis PRO (Rigaku OD, 2018)
;
_computing_data_reduction
;
CrysAlis PRO (Rigaku OD, 2018)
;
_computing_structure_solution
;
SHELXT (Sheldrick, 2015a)
;
_computing_structure_refinement
;
SHELXL (Sheldrick, 2015b)
;
_computing_molecular_graphics
;
<i>OLEX2</i> (Dolomanov <i>et al.</i>,  2009) and Mercury (Macrae <i>et
al.</i>,  2008)
;
_computing_publication_material
;
<i>OLEX2</i> (Dolomanov <i>et al.</i>,  2009), SHELXL (Sheldrick,
2015b),
PLATON (Spek, 2009) and publCIF (Westrip, 2010)
;
loop_
    _atom_site_type_symbol
    _atom_site_label
    _atom_site_fract_x
    _atom_site_fract_y
    _atom_site_fract_z
    _atom_site_U_iso_or_equiv
    _atom_site_adp_type
    _atom_site_calc_flag
    _atom_site_occupancy
    _atom_site_disorder_assembly
    _atom_site_disorder_group
    S S1 0.66349(5) 0.40561(6) 0.31677(2) 0.0462(2) Uani d 1 . .
    O O1 0.74895(14) 0.29562(18) 0.46836(6) 0.0577(5) Uani d 1 . .
    O O2 0.60666(16) 0.31342(17) 0.34444(7) 0.0646(6) Uani d 1 . .
    O O3 0.76374(15) 0.3626(2) 0.30037(8) 0.0726(6) Uani d 1 . .
    O O4 0.47430(16) 0.86020(18) 0.34934(7) 0.0668(6) Uani d 1 . .
    O O5 0.35185(14) 0.7296(2) 0.31536(7) 0.0654(6) Uani d 1 . .
    N N1 0.65072(15) 0.4628(2) 0.44365(7) 0.0472(5) Uani d 1 . .
    N N2 0.80748(16) 0.3561(2) 0.43291(8) 0.0514(5) Uani d 1 . .
    N N3 0.68614(14) 0.54419(19) 0.34784(7) 0.0415(5) Uani d 1 . .
    N N4 0.58953(16) 0.4585(2) 0.27686(7) 0.0495(5) Uani d 1 . .
    C C1 0.65689(19) 0.3647(2) 0.47179(9) 0.0463(6) Uani d 1 . .
    C C2 0.74512(17) 0.4525(2) 0.42013(8) 0.0402(5) Uani d 1 . .
    C C3 0.77420(18) 0.5405(2) 0.38103(9) 0.0467(6) Uani d 1 . .
    H H3A 0.788916 0.631017 0.391704 0.056 Uiso calc 1 . .
    H H3B 0.838461 0.506142 0.366693 0.056 Uiso calc 1 . .
    C C4 0.61014(18) 0.6400(2) 0.34937(8) 0.0427(6) Uani d 1 . .
    H H4 0.615584 0.705875 0.371592 0.051 Uiso calc 1 . .
    C C5 0.52574(18) 0.6464(2) 0.32039(8) 0.0412(6) Uani d 1 . .
    C C6 0.52217(19) 0.5588(2) 0.28224(9) 0.0457(6) Uani d 1 . .
    C C7 0.4479(2) 0.5814(3) 0.24327(10) 0.0660(8) Uani d 1 . .
    H H7A 0.471161 0.528646 0.217909 0.099 Uiso calc 1 . .
    H H7B 0.448204 0.675101 0.235238 0.099 Uiso calc 1 . .
    H H7C 0.376781 0.554846 0.251685 0.099 Uiso calc 1 . .
    C C8 0.4500(2) 0.7587(3) 0.32946(9) 0.0497(6) Uani d 1 . .
    C C9 0.2702(2) 0.8316(4) 0.32370(14) 0.0881(11) Uani d 1 . .
    H H9A 0.275933 0.864784 0.354432 0.106 Uiso calc 1 . .
    H H9B 0.279751 0.906902 0.303192 0.106 Uiso calc 1 . .
    C C10 0.1671(3) 0.7707(5) 0.31670(19) 0.1275(19) Uani d 1 . .
    H H10A 0.163950 0.732718 0.286891 0.191 Uiso calc 1 . .
    H H10B 0.112282 0.837879 0.319856 0.191 Uiso calc 1 . .
    H H10C 0.156092 0.700900 0.338674 0.191 Uiso calc 1 . .
    C C11 0.5779(2) 0.3135(3) 0.50547(10) 0.0601(7) Uani d 1 . .
    H H11 0.517153 0.375927 0.506023 0.072 Uiso calc 1 . .
    C C12 0.5362(3) 0.1749(3) 0.49009(12) 0.0756(9) Uani d 1 . .
    H H12A 0.596527 0.113804 0.487578 0.091 Uiso calc 1 . .
    H H12B 0.489029 0.139689 0.513284 0.091 Uiso calc 1 . .
    C C13 0.4770(3) 0.1756(4) 0.44585(14) 0.0939(12) Uani d 1 . .
    H H13A 0.522406 0.211801 0.422662 0.141 Uiso calc 1 . .
    H H13B 0.413982 0.230344 0.448575 0.141 Uiso calc 1 . .
    H H13C 0.456836 0.085211 0.438077 0.141 Uiso calc 1 . .
    C C14 0.6254(3) 0.3084(3) 0.55267(11) 0.0799(10) Uani d 1 . .
    H H14A 0.572775 0.269913 0.573035 0.096 Uiso calc 1 . .
    H H14B 0.686816 0.248710 0.552328 0.096 Uiso calc 1 . .
    C C15 0.6597(3) 0.4429(4) 0.57096(13) 0.1016(13) Uani d 1 . .
    H H15A 0.714439 0.480074 0.551891 0.152 Uiso calc 1 . .
    H H15B 0.687317 0.431690 0.601003 0.152 Uiso calc 1 . .
    H H15C 0.599454 0.502798 0.571657 0.152 Uiso calc 1 . .
loop_
    _atom_site_aniso_label
    _atom_site_aniso_U_11
    _atom_site_aniso_U_22
    _atom_site_aniso_U_33
    _atom_site_aniso_U_12
    _atom_site_aniso_U_13
    _atom_site_aniso_U_23
    S1 0.0472(4) 0.0396(4) 0.0518(4) 0.0034(3) -0.0079(3) 0.0008(3)
    O1 0.0566(11) 0.0612(11) 0.0553(12) 0.0133(9) 0.0089(9) 0.0161(9)
    O2 0.0825(14) 0.0438(10) 0.0674(13) -0.0180(10) -0.0177(11) 0.0143(9)
    O3 0.0531(11) 0.0764(13) 0.0881(16) 0.0224(10) -0.0045(11) -0.0190(12)
    O4 0.0760(13) 0.0518(11) 0.0725(15) 0.0144(10) 0.0007(11) -0.0081(10)
    O5 0.0439(10) 0.0727(13) 0.0796(15) 0.0152(9) 0.0022(9) -0.0008(10)
    N1 0.0432(11) 0.0428(11) 0.0555(14) 0.0035(9) 0.0051(10) 0.0075(10)
    N2 0.0458(11) 0.0587(13) 0.0497(14) 0.0063(10) 0.0053(10) 0.0090(10)
    N3 0.0394(10) 0.0387(11) 0.0463(12) -0.0029(9) -0.0046(9) 0.0043(9)
    N4 0.0549(12) 0.0466(12) 0.0470(13) 0.0060(10) -0.0082(10) -0.0014(9)
    C1 0.0476(14) 0.0438(14) 0.0474(16) 0.0064(11) 0.0042(11) 0.0003(11)
    C2 0.0353(12) 0.0417(12) 0.0435(14) -0.0036(10) -0.0049(10) -0.0006(10)
    C3 0.0374(12) 0.0491(14) 0.0536(16) -0.0082(11) -0.0061(11) 0.0061(12)
    C4 0.0438(13) 0.0377(12) 0.0466(15) -0.0035(11) 0.0052(11) 0.0043(10)
    C5 0.0372(12) 0.0410(13) 0.0453(15) 0.0003(10) 0.0036(10) 0.0056(10)
    C6 0.0454(13) 0.0421(13) 0.0496(16) -0.0006(11) -0.0025(11) 0.0073(11)
    C7 0.0763(19) 0.0634(17) 0.0583(19) 0.0160(15) -0.0215(15) -0.0017(14)
    C8 0.0493(15) 0.0527(15) 0.0471(16) 0.0037(13) 0.0046(12) 0.0088(12)
    C9 0.061(2) 0.103(3) 0.100(3) 0.0384(19) 0.0100(18) 0.008(2)
    C10 0.0468(19) 0.139(4) 0.196(6) 0.024(2) 0.007(2) 0.025(4)
    C11 0.0652(17) 0.0544(16) 0.0607(19) 0.0094(13) 0.0206(14) 0.0102(13)
    C12 0.074(2) 0.0620(19) 0.091(3) -0.0053(16) 0.0256(19) 0.0133(17)
    C13 0.083(2) 0.088(2) 0.110(3) -0.023(2) 0.007(2) -0.003(2)
    C14 0.102(2) 0.081(2) 0.056(2) 0.008(2) 0.0207(18) 0.0155(17)
    C15 0.135(4) 0.099(3) 0.071(3) 0.005(2) 0.001(2) -0.009(2)
_geom_special_details
;
 All esds (except the esd in the dihedral angle between two l.s. planes)
 are estimated using the full covariance matrix.  The cell esds are taken
 into account individually in the estimation of esds in distances, angles
 and torsion angles; correlations between esds in cell parameters are only
 used when they are defined by crystal symmetry.  An approximate (isotropic)
 treatment of cell esds is used for estimating esds involving l.s. planes.
;
loop_
    _geom_bond_atom_site_label_1
    _geom_bond_atom_site_label_2
    _geom_bond_site_symmetry_2
    _geom_bond_distance
    _geom_bond_publ_flag
    S1 O2 . 1.4183(19) ?
    S1 O3 . 1.4097(19) ?
    S1 N3 . 1.678(2) ?
    S1 N4 . 1.589(2) ?
    O1 N2 . 1.413(3) ?
    O1 C1 . 1.343(3) ?
    O4 C8 . 1.205(3) ?
    O5 C8 . 1.327(3) ?
    O5 C9 . 1.458(3) ?
    N1 C1 . 1.283(3) ?
    N1 C2 . 1.373(3) ?
    N2 C2 . 1.291(3) ?
    N3 C3 . 1.476(3) ?
    N3 C4 . 1.344(3) ?
    N4 C6 . 1.313(3) ?
    C1 C11 . 1.492(4) ?
    C2 C3 . 1.494(3) ?
    C4 C5 . 1.361(3) ?
    C5 C6 . 1.425(3) ?
    C5 C8 . 1.487(3) ?
    C6 C7 . 1.497(3) ?
    C9 C10 . 1.439(5) ?
    C11 C12 . 1.539(4) ?
    C11 C14 . 1.518(4) ?
    C12 C13 . 1.504(5) ?
    C14 C15 . 1.503(5) ?
    C3 H3A . 0.9700 no
    C3 H3B . 0.9700 no
    C4 H4 . 0.9300 no
    C7 H7A . 0.9600 no
    C7 H7B . 0.9600 no
    C7 H7C . 0.9600 no
    C9 H9A . 0.9700 no
    C9 H9B . 0.9700 no
    C10 H10A . 0.9600 no
    C10 H10B . 0.9600 no
    C10 H10C . 0.9600 no
    C11 H11 . 0.9800 no
    C12 H12A . 0.9700 no
    C12 H12B . 0.9700 no
    C13 H13A . 0.9600 no
    C13 H13B . 0.9600 no
    C13 H13C . 0.9600 no
    C14 H14A . 0.9700 no
    C14 H14B . 0.9700 no
    C15 H15A . 0.9600 no
    C15 H15B . 0.9600 no
    C15 H15C . 0.9600 no
loop_
    _geom_angle_atom_site_label_1
    _geom_angle_atom_site_label_2
    _geom_angle_atom_site_label_3
    _geom_angle_site_symmetry_1
    _geom_angle_site_symmetry_3
    _geom_angle
    _geom_angle_publ_flag
    O2 S1 N3 . . 107.26(11) ?
    O2 S1 N4 . . 110.56(11) ?
    O3 S1 O2 . . 116.64(13) ?
    O3 S1 N3 . . 106.67(11) ?
    O3 S1 N4 . . 111.17(13) ?
    N4 S1 N3 . . 103.55(10) ?
    C1 O1 N2 . . 106.41(17) ?
    C8 O5 C9 . . 116.2(2) ?
    C1 N1 C2 . . 102.8(2) ?
    C2 N2 O1 . . 102.71(18) ?
    C3 N3 S1 . . 118.03(15) ?
    C4 N3 S1 . . 118.60(16) ?
    C4 N3 C3 . . 121.5(2) ?
    C6 N4 S1 . . 122.23(18) ?
    O1 C1 C11 . . 116.3(2) ?
    N1 C1 O1 . . 112.9(2) ?
    N1 C1 C11 . . 130.7(2) ?
    N1 C2 C3 . . 123.9(2) ?
    N2 C2 N1 . . 115.1(2) ?
    N2 C2 C3 . . 120.9(2) ?
    N3 C3 C2 . . 110.41(18) ?
    N3 C4 C5 . . 124.0(2) ?
    C4 C5 C6 . . 119.7(2) ?
    C4 C5 C8 . . 114.5(2) ?
    C6 C5 C8 . . 125.5(2) ?
    N4 C6 C5 . . 122.6(2) ?
    N4 C6 C7 . . 114.7(2) ?
    C5 C6 C7 . . 122.6(2) ?
    O4 C8 O5 . . 124.6(2) ?
    O4 C8 C5 . . 123.6(2) ?
    O5 C8 C5 . . 111.6(2) ?
    C10 C9 O5 . . 108.1(3) ?
    C1 C11 C12 . . 109.3(2) ?
    C1 C11 C14 . . 111.5(2) ?
    C14 C11 C12 . . 112.0(3) ?
    C13 C12 C11 . . 114.8(3) ?
    C15 C14 C11 . . 114.4(3) ?
loop_
    _geom_torsion_atom_site_label_1
    _geom_torsion_atom_site_label_2
    _geom_torsion_atom_site_label_3
    _geom_torsion_atom_site_label_4
    _geom_torsion_site_symmetry_1
    _geom_torsion_site_symmetry_2
    _geom_torsion_site_symmetry_3
    _geom_torsion_site_symmetry_4
    _geom_torsion
    _geom_torsion_publ_flag
    S1 N3 C3 C2 . . . . -71.7(2) ?
    S1 N3 C4 C5 . . . . -14.3(3) ?
    S1 N4 C6 C5 . . . . 13.9(3) ?
    S1 N4 C6 C7 . . . . -171.32(19) ?
    O1 N2 C2 N1 . . . . 0.2(3) ?
    O1 N2 C2 C3 . . . . -177.1(2) ?
    O1 C1 C11 C12 . . . . -66.6(3) ?
    O1 C1 C11 C14 . . . . 57.8(3) ?
    O2 S1 N3 C3 . . . . 78.61(19) ?
    O2 S1 N3 C4 . . . . -85.95(19) ?
    O2 S1 N4 C6 . . . . 83.5(2) ?
    O3 S1 N3 C3 . . . . -47.1(2) ?
    O3 S1 N3 C4 . . . . 148.37(19) ?
    O3 S1 N4 C6 . . . . -145.3(2) ?
    N1 C1 C11 C12 . . . . 110.4(3) ?
    N1 C1 C11 C14 . . . . -125.2(3) ?
    N1 C2 C3 N3 . . . . -50.0(3) ?
    N2 O1 C1 N1 . . . . -1.3(3) ?
    N2 O1 C1 C11 . . . . 176.3(2) ?
    N2 C2 C3 N3 . . . . 127.1(2) ?
    N3 S1 N4 C6 . . . . -31.1(2) ?
    N3 C4 C5 C6 . . . . -8.5(4) ?
    N3 C4 C5 C8 . . . . 178.1(2) ?
    N4 S1 N3 C3 . . . . -164.45(17) ?
    N4 S1 N3 C4 . . . . 31.0(2) ?
    C1 O1 N2 C2 . . . . 0.6(3) ?
    C1 N1 C2 N2 . . . . -0.9(3) ?
    C1 N1 C2 C3 . . . . 176.3(2) ?
    C1 C11 C12 C13 . . . . -62.4(3) ?
    C1 C11 C14 C15 . . . . 61.6(4) ?
    C2 N1 C1 O1 . . . . 1.4(3) ?
    C2 N1 C1 C11 . . . . -175.8(3) ?
    C3 N3 C4 C5 . . . . -178.3(2) ?
    C4 N3 C3 C2 . . . . 92.4(3) ?
    C4 C5 C6 N4 . . . . 9.6(4) ?
    C4 C5 C6 C7 . . . . -164.7(2) ?
    C4 C5 C8 O4 . . . . 23.7(4) ?
    C4 C5 C8 O5 . . . . -152.6(2) ?
    C6 C5 C8 O4 . . . . -149.2(3) ?
    C6 C5 C8 O5 . . . . 34.4(3) ?
    C8 O5 C9 C10 . . . . -166.0(3) ?
    C8 C5 C6 N4 . . . . -177.8(2) ?
    C8 C5 C6 C7 . . . . 7.9(4) ?
    C9 O5 C8 O4 . . . . 2.1(4) ?
    C9 O5 C8 C5 . . . . 178.4(2) ?
    C12 C11 C14 C15 . . . . -175.5(3) ?
    C14 C11 C12 C13 . . . . 173.4(3) ?
loop_
    _geom_hbond_atom_site_label_D
    _geom_hbond_atom_site_label_H
    _geom_hbond_atom_site_label_A
    _geom_hbond_site_symmetry_A
    _geom_hbond_distance_DH
    _geom_hbond_distance_HA
    _geom_hbond_distance_DA
    _geom_hbond_angle_DHA
    C4 H4 N2 8_765 0.93 2.54 3.431(3) 161
_shelx_space_group_comment
;
The symmetry employed for this shelxl refinement is uniquely defined
by the following loop, which should always be used as a source of
symmetry information in preference to the above space-group names.
They are only intended as comments.
;
_shelx_estimated_absorpt_T_min     0.921
_shelx_estimated_absorpt_T_max     0.979
