# Supplementary material for: Crystal structure, Hirshfeld analysis and a mol­ecular docking study of a new inhibitor of the Hepatitis B virus (HBV): ethyl 5-methyl-1,1-dioxo-2-{[5-(pentan-3-yl)-1,2,4-oxa­diazol-3-yl]meth­yl}-2H-1,2,6-thia­diazine-4-carboxyl­ate
Source: Acta Crystallogr E Crystallogr Commun. 2020 Jan 1;76(Pt 1):12–7. doi: 10.1107/S2056989019015986 (PMC6944089; doi:10.1107/S2056989019015986)
Supplement: Supplementary file 2 [file e-76-00012-Isup2.hkl]

#
# h,k,l, Fc-squared, Fo-squared, sigma(Fo-squared), status flag
#
data_I
_shelx_title ' i265_a.res in Pbca'
_shelx_refln_list_code          4
_shelx_F_calc_maximum      311.32
_exptl_crystal_F_000      1568.00
_reflns_d_resolution_high  0.8409

loop_
 _space_group_symop_operation_xyz
 'x, y, z'
 '-x+1/2, -y, z+1/2'
 '-x, y+1/2, -z+1/2'
 'x+1/2, -y+1/2, -z'
 '-x, -y, -z'
 'x-1/2, y, -z-1/2'
 'x, -y-1/2, z-1/2'
 '-x-1/2, y-1/2, z'

_cell_length_a    12.4962
_cell_length_b     9.9237
_cell_length_c    29.5925
_cell_angle_alpha  90.000
_cell_angle_beta   90.000
_cell_angle_gamma  90.000

_shelx_F_squared_multiplier     1.000

loop_
 _refln_index_h
 _refln_index_k
 _refln_index_l
 _refln_F_squared_calc
 _refln_F_squared_meas
 _refln_F_squared_sigma
 _refln_observed_status
   2   0   0      10071.66      10461.98       170.95 o
   4   0   0        220.69        205.40        15.09 o
   6   0   0       4592.46       4486.26       109.38 o
   8   0   0        695.40        835.40        50.86 o
  10   0   0       4692.59       4984.34       281.88 o
  12   0   0       1689.22       1875.35       105.87 o
  14   0   0        565.87        585.70        63.83 o
   2   1   0      54948.09      47458.47       775.23 o
   4   1   0       2389.98       2729.63        45.27 o
   6   1   0        686.32        778.64        33.61 o
   8   1   0       1558.66       1691.89        57.46 o
  10   1   0         67.44         40.52        10.12 o
  12   1   0       1405.45       1530.38        80.45 o
  14   1   0        115.04        164.49        25.91 o
   0   2   0       7087.22       7525.95        99.83 o
   2   2   0       5976.44       5823.90        54.60 o
   4   2   0          4.22          8.97         2.28 o
   6   2   0       1454.62       1431.30        45.52 o
   8   2   0        764.61        773.09        38.76 o
  10   2   0        269.81        219.33        25.42 o
  12   2   0        184.27        200.18        27.24 o
  14   2   0          3.16         15.33         8.61 o
   2   3   0       5281.37       5058.91        56.46 o
   4   3   0       5142.56       5001.71        55.14 o
   6   3   0        217.00        207.56        15.55 o
   8   3   0       1482.70       1524.68        59.25 o
  10   3   0       1366.07       1384.29        64.31 o
  12   3   0        364.99        459.28        42.56 o
  14   3   0        650.71        719.61        84.98 o
   0   4   0       7882.27       7719.39       179.08 o
   2   4   0        608.09        753.08        28.54 o
   4   4   0       2030.39       2032.64        50.51 o
   6   4   0       1640.22       1638.49        38.46 o
   8   4   0          0.88          0.00         5.46 o
  10   4   0         92.80         91.74        16.90 o
  12   4   0         24.69         21.82         9.32 o
   2   5   0       4105.66       4366.87       105.55 o
   4   5   0        253.31        218.16        20.10 o
   6   5   0         54.52         44.23         8.29 o
   8   5   0        167.78        148.75        20.42 o
  10   5   0        102.64         75.88        19.36 o
  12   5   0        265.89        315.67        54.45 o
   0   6   0        190.19        255.35        36.27 o
   2   6   0        678.11        591.87        24.76 o
   4   6   0       1446.89       1512.06        73.16 o
   6   6   0       2670.11       2929.25       103.97 o
   8   6   0        641.98        725.39        57.34 o
  10   6   0        900.16       1003.26        86.99 o
  12   6   0        230.30        289.09        55.82 o
   2   7   0         15.31         20.41         6.54 o
   4   7   0       1270.36       1106.70       141.50 o
   6   7   0        278.09        232.41        39.49 o
   8   7   0       2623.74       2580.30       193.24 o
  10   7   0        302.57        271.33        60.92 o
   0   8   0        975.29       1092.49        88.30 o
   2   8   0          1.42          8.42         4.56 o
   4   8   0         25.76         26.39         7.65 o
   6   8   0        651.25        711.25        71.25 o
   8   8   0         23.80         15.25        17.04 o
  10   8   0          0.63          9.15        28.16 o
   2   9   0        908.28        992.94        53.86 o
   4   9   0        177.75        209.23        29.11 o
   6   9   0         11.19         17.70         9.63 o
   8   9   0          5.75          0.00        12.27 o
   0  10   0        588.87        648.26        71.45 o
   2  10   0         88.41         98.60        18.13 o
   4  10   0        526.74        668.21        51.32 o
   6  10   0         81.67         92.33        23.84 o
   2  11   0        106.37        104.01        21.86 o
   4  11   0         43.95         72.92        21.86 o
   2   1   1      21044.57      20406.58       157.02 o
   3   1   1      25680.12      24381.05       206.45 o
   4   1   1         32.04         17.16         2.68 o
   5   1   1       1868.33       1963.51        35.60 o
   6   1   1         77.82         60.92         7.46 o
   7   1   1       2823.29       3091.29        52.81 o
   8   1   1       2029.39       2166.25        46.24 o
   9   1   1       1202.29       1237.58        37.31 o
  10   1   1        220.42        214.01        16.82 o
  11   1   1        125.20         92.61         9.27 o
  12   1   1        578.82        650.29        29.53 o
  13   1   1        106.38        108.11        13.18 o
  14   1   1        361.03        457.77        28.71 o
   0   2   1      13698.94      14110.87       143.18 o
   1   2   1      29807.69      29449.94       136.22 o
   2   2   1      24552.37      24266.56       162.74 o
   3   2   1        214.28        206.85         7.61 o
   4   2   1          2.26         12.59         2.63 o
   5   2   1       4536.89       4633.29        47.83 o
   6   2   1         16.91         63.84         6.20 o
   7   2   1         45.29         38.87         5.61 o
   8   2   1          3.73         10.92         6.54 o
   9   2   1         18.81         19.39         5.04 o
  10   2   1        522.93        518.13        25.52 o
  11   2   1       1443.43       1547.92        48.84 o
  12   2   1       1058.14       1127.99        42.60 o
  13   2   1         68.23         78.14        11.95 o
  14   2   1          0.76          4.75         7.58 o
   1   3   1        563.82        573.31        27.93 o
   2   3   1        612.11        458.96        21.46 o
   3   3   1       1662.65       1643.25        23.79 o
   4   3   1       2212.12       2652.50        35.09 o
   5   3   1       8892.30       9505.42        74.18 o
   6   3   1          0.05          3.71         3.02 o
   7   3   1         58.15         44.02         5.88 o
   8   3   1         64.56         71.21         8.45 o
   9   3   1         39.94         47.17         7.59 o
  10   3   1        655.06        640.86        30.94 o
  11   3   1         12.20         27.14         6.94 o
  12   3   1          9.44         16.00         6.91 o
  13   3   1         60.08         47.52         9.94 o
  14   3   1         19.74         38.46        10.22 o
   0   4   1       1359.24       1558.24        52.57 o
   1   4   1        845.92        800.05        39.70 o
   2   4   1         12.50         18.69         3.25 o
   3   4   1         29.55         20.13         3.02 o
   4   4   1       4878.84       5423.08        53.46 o
   5   4   1        766.60        671.09        18.22 o
   6   4   1       1091.96       1058.80        23.10 o
   7   4   1        995.08        949.14        31.97 o
   8   4   1          3.74          3.08         5.39 o
   9   4   1        292.30        272.74        20.34 o
  10   4   1        159.94        161.17        14.08 o
  11   4   1        115.09         91.88        13.58 o
  12   4   1        327.26        393.05        34.89 o
  13   4   1         10.12         22.04        13.81 o
   1   5   1         86.31        103.79        10.34 o
   2   5   1       1222.86       1155.98        43.33 o
   3   5   1        192.27        233.02        11.93 o
   4   5   1       3569.81       3402.72        48.70 o
   5   5   1       1119.03       1192.43        35.34 o
   6   5   1        121.03        101.67        10.02 o
   7   5   1        174.15        191.02        13.98 o
   8   5   1       2383.90       1993.52       134.71 o
   9   5   1        247.00        259.17        26.87 o
  10   5   1        451.08        448.61        34.46 o
  11   5   1         14.23         34.70        13.11 o
  12   5   1          3.46          8.04        15.83 o
  13   5   1          1.05          8.21         8.23 o
   0   6   1       2109.20       1937.99        72.76 o
   1   6   1        706.80        692.72        29.21 o
   2   6   1       1018.74        929.50        22.06 o
   3   6   1        666.57        587.26        21.68 o
   4   6   1        656.30        679.30        26.03 o
   5   6   1        383.16        322.50        31.57 o
   6   6   1       2289.24       2320.83        72.50 o
   7   6   1       1291.02       1318.12        51.33 o
   8   6   1        181.13        163.94        20.16 o
   9   6   1        517.26        479.28        41.35 o
  10   6   1         72.21         77.52        21.92 o
  11   6   1         16.47          8.12        10.58 o
  12   6   1          3.93         12.83        12.22 o
   1   7   1        500.88        442.60        22.88 o
   2   7   1          6.54         12.62         4.80 o
   3   7   1        392.57        388.51        21.09 o
   4   7   1        734.59        704.23        43.97 o
   5   7   1        424.50        481.21        38.18 o
   6   7   1          1.47         16.43         8.68 o
   7   7   1          7.05         11.88         9.40 o
   8   7   1          3.05         23.75        12.83 o
   9   7   1          9.58          7.25        12.06 o
  10   7   1        151.08        169.25        27.49 o
  11   7   1         13.20         26.62        17.31 o
   0   8   1        511.84        508.04        36.21 o
   1   8   1        160.35        133.02        17.25 o
   2   8   1        207.02        203.16        16.03 o
   3   8   1          0.23          2.92         4.62 o
   4   8   1        121.65        137.40        13.67 o
   5   8   1         27.59         21.66        16.20 o
   6   8   1       1318.48       1433.24        90.90 o
   7   8   1         49.02         39.90        14.48 o
   8   8   1         97.29        117.29        19.76 o
   9   8   1         13.29         20.62         9.01 o
  10   8   1          1.88         26.45        13.37 o
   1   9   1          0.11          0.00         5.00 o
   2   9   1         23.23         25.46         7.18 o
   3   9   1          0.12          2.09         4.63 o
   4   9   1        137.25        159.76        17.62 o
   5   9   1         86.71         76.13        11.85 o
   6   9   1         56.63         27.99         8.45 o
   7   9   1          4.39          9.57         9.64 o
   8   9   1         37.49         35.48        11.57 o
   9   9   1          4.31         12.82        12.25 o
   0  10   1          5.99         14.50         5.14 o
   1  10   1          0.46          1.46         4.49 o
   2  10   1        191.83        188.23        19.11 o
   3  10   1         54.07         41.39         9.38 o
   4  10   1        175.54        187.39        20.89 o
   5  10   1         13.52          3.52         8.38 o
   6  10   1         13.57         27.17        15.43 o
   7  10   1         11.83          2.45        10.34 o
   1  11   1          0.52          6.97         5.52 o
   2  11   1         38.06         35.08         6.16 o
   3  11   1          0.10          5.52         6.01 o
   4  11   1        526.29        598.20        40.02 o
   5  11   1          1.27          5.93         9.94 o
   2   0   2       2356.59       2370.46        44.55 o
   3   0   2       6256.47       6278.17       112.62 o
   4   0   2        676.48        794.05        56.27 o
   5   0   2        296.96        235.08        17.78 o
   6   0   2        793.52        834.52        34.04 o
   7   0   2       1090.35       1252.71        41.69 o
   8   0   2        296.36        326.15        21.96 o
   9   0   2         82.85         72.84        11.54 o
  10   0   2          7.10          5.71         9.08 o
  11   0   2         65.17         73.86        13.38 o
  12   0   2         40.34         40.30         9.64 o
  13   0   2        812.02        862.55        53.83 o
  14   0   2         43.65         33.80        13.71 o
   1   1   2       5164.83       3524.02        93.64 o
   2   1   2        283.62        241.53        11.09 o
   3   1   2       1324.39       1313.14        17.41 o
   4   1   2        137.98        140.82         7.72 o
   5   1   2       1217.88       1314.53        27.76 o
   6   1   2         20.49         13.17         3.80 o
   7   1   2        284.64        262.08        15.43 o
   8   1   2        107.46         76.89         7.31 o
   9   1   2        342.75        361.27        21.23 o
  10   1   2         96.90        105.64        11.39 o
  11   1   2        305.83        341.98        21.00 o
  12   1   2         10.39         14.03         7.76 o
  13   1   2        207.92        235.72        18.69 o
  14   1   2         30.33         24.54         8.43 o
   0   2   2       6293.21       6394.89        78.44 o
   1   2   2      28001.74      28030.42       174.88 o
   2   2   2       6684.98       7110.70        46.96 o
   3   2   2         23.78         34.21         4.20 o
   4   2   2       2348.76       2377.89        35.93 o
   5   2   2        396.90        386.11        17.23 o
   6   2   2       1290.33       1423.48        35.42 o
   7   2   2       2787.89       2869.42        42.76 o
   8   2   2        237.18        230.82        15.17 o
   9   2   2        411.10        403.67        21.37 o
  10   2   2        419.65        415.13        23.00 o
  11   2   2        599.70        616.02        29.70 o
  12   2   2         22.69         25.03         5.82 o
  13   2   2         11.73         22.20         8.67 o
  14   2   2         33.73         43.69        10.07 o
   1   3   2         75.17         46.69         3.51 o
   2   3   2        765.25        647.15        20.18 o
   3   3   2       2785.72       2636.79        34.50 o
   4   3   2         27.67         41.44         3.78 o
   5   3   2        556.84        695.59        19.55 o
   6   3   2         53.34         64.73         6.98 o
   7   3   2        416.99        491.96        20.76 o
   8   3   2         15.15         14.24         4.22 o
   9   3   2       1272.83       1324.86        44.14 o
  10   3   2       1214.40       1183.60        44.26 o
  11   3   2        304.78        323.44        25.22 o
  12   3   2         10.35          4.30         6.85 o
  13   3   2        629.95        712.98        48.59 o
  14   3   2          9.76          7.98        11.58 o
   0   4   2        859.75        967.10        43.04 o
   1   4   2       4762.62       4863.39        50.58 o
   2   4   2       1527.72       1319.21        53.84 o
   3   4   2       1455.83       1556.06        28.69 o
   4   4   2       1991.59       2280.27        37.81 o
   5   4   2       2425.37       2366.66        38.13 o
   6   4   2        367.01        403.72        17.93 o
   7   4   2        474.40        475.28        22.95 o
   8   4   2        389.66        392.47        21.39 o
   9   4   2         30.03         19.84         7.27 o
  10   4   2        184.89        176.59        17.74 o
  11   4   2        217.89        248.46        24.17 o
  12   4   2         47.56         74.02        17.48 o
  13   4   2         35.84         28.78         8.56 o
   1   5   2        590.16        561.01        23.21 o
   2   5   2        892.77        924.83        22.63 o
   3   5   2          0.27          5.44         2.96 o
   4   5   2       2401.38       2369.40        69.55 o
   5   5   2        407.23        415.22        18.86 o
   6   5   2        225.69        238.04        14.31 o
   7   5   2        120.92        107.11        10.88 o
   8   5   2          5.73         16.55         5.41 o
   9   5   2        620.85        645.61        42.56 o
  10   5   2         39.03         43.56        13.54 o
  11   5   2        109.76        112.19        22.56 o
  12   5   2         53.20         51.67        14.71 o
  13   5   2         63.77         49.38        11.00 o
   0   6   2       7615.92       7856.11       211.49 o
   1   6   2         13.05         20.95         7.49 o
   2   6   2        218.71        209.32         9.72 o
   3   6   2        470.15        469.91        17.30 o
   4   6   2        454.73        377.36        20.03 o
   5   6   2        116.60        128.74        12.77 o
   6   6   2       1691.77       1812.44        50.87 o
   7   6   2        420.86        416.56        26.61 o
   8   6   2        466.72        456.63        30.57 o
   9   6   2         27.28         38.15        15.35 o
  10   6   2        335.55        336.48        32.58 o
  11   6   2        169.05        169.38        27.21 o
  12   6   2         51.33         50.71        24.28 o
   1   7   2        164.45        161.24        13.93 o
   2   7   2       1448.00       1314.04        51.55 o
   3   7   2        827.55        819.19        33.09 o
   4   7   2        226.39        187.78        18.09 o
   5   7   2        555.03        585.52        31.69 o
   6   7   2         17.50         23.32         7.36 o
   7   7   2        176.27        182.36        19.88 o
   8   7   2       1384.71       1367.95        59.02 o
   9   7   2        596.32        605.11        49.92 o
  10   7   2         51.11         44.27        17.71 o
  11   7   2        189.06        155.01        29.72 o
   0   8   2        407.54        381.80        29.87 o
   1   8   2        140.39        141.32        15.08 o
   2   8   2         15.62         15.04         7.46 o
   3   8   2         38.05         41.61         5.29 o
   4   8   2        117.35         83.48        17.68 o
   5   8   2        157.14        173.69        21.79 o
   6   8   2        134.13        147.54        21.42 o
   7   8   2          0.10         22.57        14.23 o
   8   8   2        130.23        114.93        25.88 o
   9   8   2         13.13          8.67         9.79 o
  10   8   2        119.21        124.77        25.15 o
   1   9   2       1321.95       1397.52        44.43 o
   2   9   2        348.81        358.61        22.30 o
   3   9   2         99.64         85.21        11.10 o
   4   9   2        562.13        612.59        33.72 o
   5   9   2         90.47        113.83        16.74 o
   6   9   2          8.43         11.14         9.53 o
   7   9   2         40.43         17.93        16.27 o
   8   9   2        315.97        318.39        34.14 o
   9   9   2         41.34         45.11        14.16 o
   0  10   2          0.13          0.00         6.43 o
   1  10   2         15.56         13.79         4.44 o
   2  10   2        400.87        369.53        25.16 o
   3  10   2        128.59        140.46        16.67 o
   4  10   2        296.48        310.28        26.62 o
   5  10   2        224.65        273.02        29.49 o
   6  10   2        461.90        551.66        40.75 o
   7  10   2        109.31        111.78        21.11 o
   1  11   2        158.32        160.88        19.28 o
   2  11   2          0.00          7.83         7.30 o
   3  11   2         21.17         28.33        11.30 o
   4  11   2          1.70         10.61         6.55 o
   5  11   2          7.69         11.95        13.17 o
   1   1   3      10221.54       9889.88       270.71 o
   2   1   3       1632.15       1519.76        21.45 o
   3   1   3       2508.23       2410.77        28.69 o
   4   1   3       1076.87       1038.96        20.55 o
   5   1   3          0.36          8.32         2.99 o
   6   1   3        148.14        158.95        10.72 o
   7   1   3        899.62        921.11        27.21 o
   8   1   3        306.81        290.59        17.10 o
   9   1   3       1103.24       1078.85        36.12 o
  10   1   3         31.64         32.69         5.19 o
  11   1   3       1260.72       1349.25        41.19 o
  12   1   3        189.51        180.40        18.27 o
  13   1   3        170.95        159.97        16.49 o
  14   1   3         32.78         14.93         6.61 o
   0   2   3         37.29         16.80         4.02 o
   1   2   3       2892.78       2756.73        69.80 o
   2   2   3        831.39        915.85        16.80 o
   3   2   3        184.25        187.78         8.90 o
   4   2   3       1176.32        991.71        36.35 o
   5   2   3       6116.70       6392.11        72.14 o
   6   2   3        200.70        281.20        16.62 o
   7   2   3        152.45        128.22        11.84 o
   8   2   3         72.31         78.41         8.14 o
   9   2   3        164.45        171.33        13.85 o
  10   2   3         46.41         36.68         7.37 o
  11   2   3       1449.22       1652.04        50.19 o
  12   2   3         32.88         24.96         6.90 o
  13   2   3          0.04          0.00         5.06 o
  14   2   3          2.10          7.02         7.50 o
   1   3   3       2164.34       2345.93        26.34 o
   2   3   3         76.94         71.32         5.72 o
   3   3   3        331.22        331.29        12.59 o
   4   3   3       2189.33       2190.90        33.58 o
   5   3   3        520.52        514.96        16.10 o
   6   3   3         19.69          8.13         2.91 o
   7   3   3       1383.71       1261.20        32.32 o
   8   3   3         80.16         69.66         8.43 o
   9   3   3          0.76          8.04         6.11 o
  10   3   3        125.48        126.01        14.12 o
  11   3   3          0.03         11.20         6.18 o
  12   3   3          0.11          0.94         6.50 o
  13   3   3         65.70         85.26        18.03 o
  14   3   3         81.76        110.16        20.49 o
   0   4   3          4.82          3.65         2.53 o
   1   4   3       1351.26       1367.60        21.19 o
   2   4   3       4026.83       3955.97        76.76 o
   3   4   3         14.27         26.07         4.44 o
   4   4   3        571.07        642.73        18.53 o
   5   4   3        169.97        238.10        11.44 o
   6   4   3          0.27         13.47         5.97 o
   7   4   3          7.53          3.58         5.88 o
   8   4   3        573.49        549.84        28.57 o
   9   4   3         13.50         10.06         7.01 o
  10   4   3        216.56        186.83        19.48 o
  11   4   3        439.63        453.34        35.14 o
  12   4   3         26.76         18.04         8.19 o
  13   4   3        135.36        136.90        23.08 o
   1   5   3          7.83          3.03         2.84 o
   2   5   3        107.51        118.72         8.17 o
   3   5   3       1600.15       1498.88        34.12 o
   4   5   3        723.19        701.86        23.62 o
   5   5   3         26.34         13.10         5.07 o
   6   5   3         11.82         14.53         4.03 o
   7   5   3         72.79         66.53         6.20 o
   8   5   3        445.08        323.56        28.25 o
   9   5   3        749.57        812.37        42.80 o
  10   5   3         97.14        118.65        20.20 o
  11   5   3         13.71         13.47         7.92 o
  12   5   3          8.60         26.40         7.14 o
  13   5   3        138.98        143.00        25.59 o
   0   6   3          0.62          8.91         5.38 o
   1   6   3       2035.95       2082.46        36.55 o
   2   6   3        480.21        444.26        15.30 o
   3   6   3       3526.18       3569.12        96.13 o
   4   6   3        343.03        338.13        17.20 o
   5   6   3        148.90        142.80        10.35 o
   6   6   3         74.00         80.09         9.46 o
   7   6   3          6.81         11.22         8.23 o
   8   6   3        631.46        568.98        33.04 o
   9   6   3          0.06          6.12         9.01 o
  10   6   3        494.74        488.51        43.80 o
  11   6   3        553.28        605.78        51.37 o
  12   6   3         64.09         54.34        15.70 o
   1   7   3        470.18        465.11        21.46 o
   2   7   3         36.94         38.34         7.01 o
   3   7   3       1632.79       1657.03        40.31 o
   4   7   3          6.48         11.77         5.70 o
   5   7   3        745.58        805.74        36.19 o
   6   7   3         91.29        112.82        13.71 o
   7   7   3        383.72        399.14        26.40 o
   8   7   3         29.94         53.57        12.71 o
   9   7   3        331.77        342.31        33.97 o
  10   7   3         17.40          0.00        12.40 o
  11   7   3          3.98          5.58        15.91 o
   0   8   3         50.89         26.01         7.44 o
   1   8   3       2688.67       2726.32        60.11 o
   2   8   3         66.99         79.61        10.46 o
   3   8   3         63.64         72.36        10.01 o
   4   8   3        110.19        128.24        15.93 o
   5   8   3       2064.62       2275.83        69.66 o
   6   8   3        595.89        624.60        41.35 o
   7   8   3       1289.60       1302.56        64.40 o
   8   8   3         15.08         16.85         8.97 o
   9   8   3         72.29         38.82        12.33 o
  10   8   3         45.43         68.42        21.91 o
   1   9   3         62.65         86.93        11.84 o
   2   9   3          1.00          5.80         5.09 o
   3   9   3        843.60        945.91        41.33 o
   4   9   3         17.34         17.08         6.42 o
   5   9   3         13.05         28.37        11.09 o
   6   9   3         49.82         47.88        11.20 o
   7   9   3        153.73        190.07        29.17 o
   8   9   3         26.02         49.46        16.54 o
   9   9   3         94.04        106.98        24.04 o
   0  10   3         19.40         33.82        11.56 o
   1  10   3        265.37        270.24        20.83 o
   2  10   3         33.78         27.03         8.94 o
   3  10   3         39.60         30.75         7.11 o
   4  10   3         18.02         27.36        11.31 o
   5  10   3         53.34         45.26        12.35 o
   6  10   3        165.69        196.72        24.15 o
   7  10   3        121.35        135.74        22.99 o
   1  11   3         82.80         80.39        13.08 o
   2  11   3         42.13         37.41        10.17 o
   3  11   3        170.88        180.99        25.03 o
   4  11   3        160.44        159.13        21.45 o
   5  11   3         90.00        118.69        20.47 o
   1   0   4         55.07        102.01        54.99 o
   2   0   4      15264.47      14474.09        87.53 o
   3   0   4      23887.22      23008.60       213.39 o
   4   0   4        554.44        553.44        21.74 o
   5   0   4        623.36        401.17        18.67 o
   6   0   4       1222.33       1345.08        44.83 o
   7   0   4         95.70         93.59        12.82 o
   8   0   4         23.19         16.40         5.79 o
   9   0   4        510.66        482.54        29.73 o
  10   0   4        504.69        505.55        34.83 o
  11   0   4        564.25        529.28        41.05 o
  12   0   4        170.87        187.27        24.95 o
  13   0   4        669.79        716.47        52.40 o
  14   0   4         36.34         17.85        11.78 o
   1   1   4       5735.56       5950.12        46.17 o
   2   1   4       3545.27       3570.71        41.65 o
   3   1   4      24447.01      23649.17       233.09 o
   4   1   4        512.20        469.26        14.67 o
   5   1   4       2162.41       2414.44        38.51 o
   6   1   4        115.07        129.72         9.33 o
   7   1   4          0.60          6.78         5.56 o
   8   1   4          1.35          0.08         4.62 o
   9   1   4        602.31        572.16        24.48 o
  10   1   4        311.79        315.51        20.52 o
  11   1   4       1583.33       1588.53        48.89 o
  12   1   4         11.03         17.68         7.97 o
  13   1   4          9.35          8.77         5.99 o
  14   1   4         10.11         23.68         7.54 o
   0   2   4        791.26        652.50        15.95 o
   1   2   4      14806.67      14642.15       117.66 o
   2   2   4      14210.95      14021.56        80.41 o
   3   2   4         15.69         43.82         6.00 o
   4   2   4       3509.45       3602.12        71.95 o
   5   2   4        567.19        555.09        14.98 o
   6   2   4          8.99         15.18         2.82 o
   7   2   4       3921.77       4061.72        75.67 o
   8   2   4          1.05          0.03         4.59 o
   9   2   4          7.35          5.91         4.60 o
  10   2   4        112.56        115.60        12.68 o
  11   2   4        356.98        391.04        25.79 o
  12   2   4         59.34         58.29         8.21 o
  13   2   4         34.49         24.64         5.26 o
  14   2   4          0.34         10.87         8.71 o
   1   3   4        425.52        366.93        11.30 o
   2   3   4       2464.20       2519.75        34.05 o
   3   3   4       3418.53       3184.50        45.60 o
   4   3   4        594.43        637.65        21.22 o
   5   3   4         43.35         66.99         7.50 o
   6   3   4        287.08        306.92        21.03 o
   7   3   4        309.98        308.67        17.19 o
   8   3   4          0.01          0.00         3.38 o
   9   3   4       2833.46       2972.31        80.00 o
  10   3   4        338.15        328.52        26.16 o
  11   3   4         17.23          9.60         5.07 o
  12   3   4         41.06         50.93        12.35 o
  13   3   4         93.47         95.77        18.03 o
  14   3   4        116.85        103.49        18.43 o
   0   4   4          2.13         12.83         5.43 o
   1   4   4       7340.80       7381.10        58.92 o
   2   4   4        718.74        771.96        20.59 o
   3   4   4         47.27         53.42         4.96 o
   4   4   4         56.59         75.81         7.47 o
   5   4   4        460.50        379.86        12.79 o
   6   4   4         51.71         74.37         7.16 o
   7   4   4         23.72         22.98         8.61 o
   8   4   4        175.88        174.12        14.71 o
   9   4   4       2281.68       2278.30        81.89 o
  10   4   4        183.77        167.07        18.11 o
  11   4   4       1124.39       1208.33        73.23 o
  12   4   4          0.58         14.52         7.94 o
  13   4   4        125.83        107.33        20.43 o
   1   5   4        272.51        241.45         9.53 o
   2   5   4          0.37          9.18         2.83 o
   3   5   4       1179.52       1269.71        35.38 o
   4   5   4          2.81          5.02         4.04 o
   5   5   4         14.15          8.49         3.88 o
   6   5   4         20.87         26.84         4.80 o
   7   5   4          2.08          3.30         3.28 o
   8   5   4         72.49         40.41        10.06 o
   9   5   4        109.89         93.03        14.09 o
  10   5   4        194.55        195.16        26.93 o
  11   5   4         13.96          5.57         6.80 o
  12   5   4         33.13         33.56        16.27 o
  13   5   4         21.27         23.54        11.62 o
   0   6   4         37.76         41.68         6.64 o
   1   6   4        796.40        782.00        21.09 o
   2   6   4        175.52        173.31         8.67 o
   3   6   4        764.78        832.52        27.85 o
   4   6   4          0.00          4.04         3.92 o
   5   6   4       1327.31       1310.57        40.27 o
   6   6   4         26.82         20.42         7.69 o
   7   6   4       1449.97       1403.95        44.40 o
   8   6   4          5.90          6.66         8.12 o
   9   6   4         99.54         61.44        13.13 o
  10   6   4        127.72        137.85        22.91 o
  11   6   4        201.99        231.63        32.09 o
  12   6   4         53.50         68.94        17.36 o
   1   7   4         43.91         46.26         6.82 o
   2   7   4        248.86        232.44        12.54 o
   3   7   4        846.21        806.21        30.77 o
   4   7   4         45.35         34.68         8.55 o
   5   7   4       1786.68       1861.80        60.65 o
   6   7   4         11.05          1.62         5.10 o
   7   7   4        594.99        593.10        30.88 o
   8   7   4         38.17         39.76         8.39 o
   9   7   4        631.11        627.89        47.94 o
  10   7   4        232.21        218.22        31.18 o
  11   7   4         12.62         38.83        10.06 o
   0   8   4        375.54        364.06        27.54 o
   1   8   4         85.05         92.73        10.46 o
   2   8   4       1242.96       1325.73        44.38 o
   3   8   4       1286.10       1372.22        46.00 o
   4   8   4        120.26        133.62        15.48 o
   5   8   4        253.12        311.50        25.49 o
   6   8   4         31.05         51.96        11.51 o
   7   8   4        563.20        593.47        38.66 o
   8   8   4          3.54         18.12         9.66 o
   9   8   4         67.25         82.60        22.52 o
  10   8   4          0.08         32.17        22.75 o
   1   9   4       1808.56       1924.83        51.33 o
   2   9   4        169.17        165.39        15.99 o
   3   9   4       1032.40       1166.64        47.83 o
   4   9   4        171.84        144.25        16.24 o
   5   9   4         63.14         49.41        11.41 o
   6   9   4        432.71        446.28        36.81 o
   7   9   4        355.35        385.64        34.80 o
   8   9   4          0.21          2.92         6.06 o
   9   9   4        107.33        146.22        31.79 o
   0  10   4        224.28        234.60        29.27 o
   1  10   4        699.04        774.27        36.57 o
   2  10   4         45.06         36.24         9.25 o
   3  10   4         16.39         19.12         8.60 o
   4  10   4        197.96        228.55        23.55 o
   5  10   4        641.50        764.14        49.64 o
   6  10   4         52.63         75.10        17.44 o
   7  10   4        145.67        198.56        30.66 o
   1  11   4        155.63        180.34        19.84 o
   2  11   4          0.00          0.00         7.31 o
   3  11   4         30.30         33.12        10.03 o
   4  11   4          5.31         16.20        16.42 o
   5  11   4          1.16          3.42         6.65 o
   1   1   5      10467.58      10545.08        62.75 o
   2   1   5      11580.10      11373.17        73.86 o
   3   1   5       2620.19       2326.38        28.98 o
   4   1   5        374.65        399.48        13.64 o
   5   1   5        419.99        417.63        16.93 o
   6   1   5       1199.35       1369.79        31.59 o
   7   1   5        505.51        498.72        19.59 o
   8   1   5        126.06        111.30         9.82 o
   9   1   5        696.18        670.60        27.60 o
  10   1   5        110.33         66.35        12.37 o
  11   1   5        472.64        507.83        28.93 o
  12   1   5        449.16        441.11        26.80 o
  13   1   5         74.64         81.50        11.96 o
  14   1   5        109.91         86.73        12.49 o
   0   2   5       5774.55       5122.10        84.51 o
   1   2   5       9140.32       9343.93        61.00 o
   2   2   5      19759.08      20435.54       114.79 o
   3   2   5        603.54        660.87        16.64 o
   4   2   5        358.95        320.44        13.19 o
   5   2   5       3082.17       3020.02        48.07 o
   6   2   5        485.62        416.04        18.19 o
   7   2   5        576.90        574.65        24.06 o
   8   2   5          1.24          3.44         7.32 o
   9   2   5         16.14         12.70         3.95 o
  10   2   5        133.79        138.47        15.43 o
  11   2   5       2043.02       2326.42        74.05 o
  12   2   5          0.06          4.24         5.79 o
  13   2   5         50.44         57.90         9.16 o
  14   2   5         10.97          9.05        10.84 o
   1   3   5        856.09        947.47        19.37 o
   2   3   5      14764.21      15512.68        91.71 o
   3   3   5       2185.01       2237.63        35.97 o
   4   3   5       1909.65       1981.31        36.70 o
   5   3   5          3.82         18.19         4.35 o
   6   3   5          4.52         14.08         5.62 o
   7   3   5       1121.45        977.68        39.79 o
   8   3   5        266.32        243.84        20.14 o
   9   3   5        938.98        786.04        47.90 o
  10   3   5        860.74        885.52        42.41 o
  11   3   5        232.02        231.46        22.30 o
  12   3   5         46.12         32.34         8.60 o
  13   3   5          0.00          1.03         6.86 o
  14   3   5         50.68         69.21        16.62 o
   0   4   5       4397.04       5057.87        83.86 o
   1   4   5          4.89         28.82         6.31 o
   2   4   5        186.87        148.56         8.90 o
   3   4   5        112.40        131.45        10.03 o
   4   4   5        315.60        327.03        15.59 o
   5   4   5        574.14        515.99        16.08 o
   6   4   5        528.78        570.80        22.29 o
   7   4   5       1310.18       1288.67        37.38 o
   8   4   5         68.79         63.14        11.39 o
   9   4   5        265.39        225.46        20.60 o
  10   4   5        225.64        280.37        23.97 o
  11   4   5          9.00         13.35         8.03 o
  12   4   5         16.02         29.78        14.56 o
  13   4   5          2.17         23.61        10.67 o
   1   5   5        213.26        197.20         9.77 o
   2   5   5        318.19        282.54        12.38 o
   3   5   5        392.44        358.22        16.47 o
   4   5   5        751.08        777.67        25.16 o
   5   5   5        694.52        721.08        24.44 o
   6   5   5        278.57        263.41        15.49 o
   7   5   5        906.69        850.12        39.67 o
   8   5   5        973.33        868.91        64.90 o
   9   5   5        697.21        775.81        45.80 o
  10   5   5        101.39         84.88        16.08 o
  11   5   5         16.24         21.65         6.34 o
  12   5   5         31.80         20.68        10.50 o
  13   5   5          8.40          2.19        11.31 o
   0   6   5        663.09        657.39        31.45 o
   1   6   5        179.80        165.85         9.52 o
   2   6   5       1633.94       1629.32        62.71 o
   3   6   5        479.58        519.36        22.18 o
   4   6   5       1010.18        861.24        27.75 o
   5   6   5        160.85        170.64        13.70 o
   6   6   5          3.53          4.50         5.95 o
   7   6   5        272.78        250.68        15.95 o
   8   6   5          1.36          3.97         6.82 o
   9   6   5        335.98        315.76        33.58 o
  10   6   5        204.48        176.90        26.15 o
  11   6   5        141.69        125.64        22.26 o
  12   6   5        194.32        184.58        29.73 o
   1   7   5        177.45        176.61        10.78 o
   2   7   5         30.51         27.13         4.77 o
   3   7   5        372.82        286.47        23.73 o
   4   7   5        228.10        236.83        16.85 o
   5   7   5         23.27         17.69         7.78 o
   6   7   5        282.84        279.72        19.69 o
   7   7   5          4.12          1.41         4.05 o
   8   7   5         58.98         70.36        11.74 o
   9   7   5         24.82         19.27         9.92 o
  10   7   5        286.48        265.85        32.38 o
  11   7   5          0.05         10.83         5.11 o
   0   8   5       2709.12       2815.13        76.11 o
   1   8   5       1094.42       1077.56        34.11 o
   2   8   5        316.08        353.68        23.02 o
   3   8   5          0.31         16.12         7.79 o
   4   8   5        821.65        876.67        41.44 o
   5   8   5        605.26        633.70        33.13 o
   6   8   5        394.95        392.91        29.76 o
   7   8   5        734.99        764.84        45.22 o
   8   8   5        135.39        148.25        22.76 o
   9   8   5        141.60        171.50        29.25 o
  10   8   5         13.49         30.15        18.19 o
   1   9   5          2.57         18.47         4.96 o
   2   9   5          4.00          9.75         4.67 o
   3   9   5        692.74        785.98        39.25 o
   4   9   5         12.63         11.16         4.37 o
   5   9   5         17.62         20.37        10.50 o
   6   9   5         15.18         30.15        11.95 o
   7   9   5        208.88        249.89        29.97 o
   8   9   5         61.83         78.70        21.97 o
   9   9   5        219.21        252.48        38.50 o
   0  10   5       1530.39       1612.99        84.53 o
   1  10   5         10.74         20.24         6.47 o
   2  10   5         60.50         60.46        10.12 o
   3  10   5          5.78          0.00         7.13 o
   4  10   5        176.24        169.66        20.68 o
   5  10   5         36.27         32.07        10.51 o
   6  10   5          5.65         12.23         8.37 o
   7  10   5         10.19          9.32        11.83 o
   1  11   5          0.46          0.00         5.35 o
   2  11   5        203.00        227.16        27.16 o
   3  11   5        223.58        264.78        29.97 o
   4  11   5         34.08         27.57        13.19 o
   0   0   6      88376.01      72218.80       548.09 o
   1   0   6       3592.53       3719.59       149.23 o
   2   0   6        512.61        654.36        24.34 o
   3   0   6       2326.26       2403.45        43.70 o
   4   0   6       1552.08       1668.10        53.10 o
   5   0   6       3647.49       4166.39        79.12 o
   6   0   6       3152.93       3276.65       141.86 o
   7   0   6       1299.97       1212.64        44.68 o
   8   0   6          9.15         35.46         9.31 o
   9   0   6       1339.76       1279.72        52.37 o
  10   0   6        601.16        560.23        35.82 o
  11   0   6        693.42        655.94        40.36 o
  12   0   6        226.79        266.41        27.42 o
  13   0   6        628.61        642.27        54.99 o
  14   0   6        106.54        135.21        22.90 o
   1   1   6       1465.47       1272.07        21.32 o
   2   1   6      11672.42      11941.60        71.68 o
   3   1   6        417.42        516.64        18.99 o
   4   1   6        244.94        301.13        12.26 o
   5   1   6        129.28        108.32         7.70 o
   6   1   6        612.95        683.73        23.39 o
   7   1   6        748.28        719.19        24.51 o
   8   1   6        762.33        769.02        27.02 o
   9   1   6        928.78        908.39        30.19 o
  10   1   6         28.22         26.72         6.81 o
  11   1   6        170.38        137.33        14.12 o
  12   1   6        124.65        113.44        12.69 o
  13   1   6          1.10          4.99         6.96 o
  14   1   6         15.45         19.30         9.41 o
   0   2   6      61822.94      58336.97       653.12 o
   1   2   6       1312.69       1352.72        22.50 o
   2   2   6        792.68        831.54        21.99 o
   3   2   6      20522.60      21754.03       103.51 o
   4   2   6         10.86         13.04         4.76 o
   5   2   6       4993.19       5040.65        98.14 o
   6   2   6       2725.93       2860.42        84.05 o
   7   2   6        400.33        351.31        19.87 o
   8   2   6        955.81        983.08        33.46 o
   9   2   6         44.54         26.62         9.51 o
  10   2   6       1119.94       1132.92        45.25 o
  11   2   6         31.43         21.24        11.68 o
  12   2   6         14.14          8.34         7.50 o
  13   2   6         21.58         32.95        13.27 o
  14   2   6          1.34         10.06         6.42 o
   1   3   6       4150.45       4154.83        43.27 o
   2   3   6       2241.73       2542.49        34.05 o
   3   3   6       6344.34       6474.91        64.01 o
   4   3   6       4355.36       4289.56        55.44 o
   5   3   6       1194.42       1262.25        37.97 o
   6   3   6         47.97         47.11         6.29 o
   7   3   6       1496.44       1495.04        49.78 o
   8   3   6        774.21        734.32        34.32 o
   9   3   6       1485.06       1521.34        57.76 o
  10   3   6        438.00        416.35        28.69 o
  11   3   6        146.90        145.65        18.17 o
  12   3   6         35.72         27.11        11.78 o
  13   3   6         36.81         24.80         7.01 o
  14   3   6        196.88        240.05        29.50 o
   0   4   6       6626.55       7136.58       124.75 o
   1   4   6       8123.09       7992.78        88.41 o
   2   4   6        272.75        316.89        11.85 o
   3   4   6        407.88        431.21        14.59 o
   4   4   6         30.86         29.81         4.67 o
   5   4   6        450.23        439.48        17.62 o
   6   4   6         67.72         56.70         7.34 o
   7   4   6       2145.20       2224.41        54.33 o
   8   4   6        668.77        692.62        30.71 o
   9   4   6        215.33        185.40        16.86 o
  10   4   6         15.18         13.62         7.88 o
  11   4   6        139.97        133.64        20.49 o
  12   4   6        205.87        198.08        25.78 o
  13   4   6         22.46         25.76        11.13 o
   1   5   6         75.93         85.09         8.33 o
   2   5   6       2284.97       2232.42        38.68 o
   3   5   6       1817.79       1843.87        40.16 o
   4   5   6        719.30        780.52        24.70 o
   5   5   6         54.80         59.89         7.96 o
   6   5   6        629.49        632.20        24.96 o
   7   5   6        558.09        514.47        21.20 o
   8   5   6        140.11        148.85        17.22 o
   9   5   6         44.51         79.74        15.83 o
  10   5   6        153.50        117.19        25.12 o
  11   5   6        140.00        134.08        23.10 o
  12   5   6          0.21          0.00         6.30 o
  13   5   6          1.55          0.59         9.28 o
   0   6   6        217.24        238.20        14.92 o
   1   6   6         54.32         40.41         4.48 o
   2   6   6       1617.24       1499.64        48.22 o
   3   6   6        255.17        211.23        14.86 o
   4   6   6       1254.08       1237.72        44.73 o
   5   6   6        193.66        217.63        16.14 o
   6   6   6       2741.69       2371.93       137.74 o
   7   6   6         18.54         12.10         5.46 o
   8   6   6        302.64        332.13        27.00 o
   9   6   6         49.69         28.90         9.91 o
  10   6   6        131.34        134.95        24.18 o
  11   6   6          0.47          7.92         8.97 o
  12   6   6         88.49        111.67        23.06 o
   1   7   6          3.30          5.86         3.04 o
   2   7   6       1248.08       1189.24        43.29 o
   3   7   6        232.36        202.07        18.98 o
   4   7   6       2192.19       1824.80       148.69 o
   5   7   6         55.96         42.68         6.01 o
   6   7   6         18.77         16.07         6.02 o
   7   7   6         22.40         13.78         4.59 o
   8   7   6        651.49        594.95        35.18 o
   9   7   6          0.39          8.85        10.91 o
  10   7   6        193.89        210.90        29.02 o
  11   7   6          0.25          0.00        12.95 o
   0   8   6        466.80        527.17        35.95 o
   1   8   6        181.76        165.72        14.40 o
   2   8   6        164.35        192.19        17.34 o
   3   8   6         28.30         16.25         8.50 o
   4   8   6         39.07         30.74         9.48 o
   5   8   6         35.89         49.05        11.29 o
   6   8   6         77.01         81.37        13.97 o
   7   8   6          8.71         16.49         9.28 o
   8   8   6        115.05        105.24        21.05 o
   9   8   6          6.00         16.71        21.18 o
  10   8   6        162.94        229.90        42.96 o
   1   9   6         68.71         76.87        12.38 o
   2   9   6        868.92        888.48        39.00 o
   3   9   6          2.68          7.85         5.99 o
   4   9   6        119.56        126.15        20.05 o
   5   9   6        382.31        383.33        33.12 o
   6   9   6        131.98        125.91        19.10 o
   7   9   6         47.05         23.99        10.86 o
   8   9   6          0.40         17.66        25.82 o
   9   9   6         23.23         33.05        18.77 o
   0  10   6        335.07        342.19        39.17 o
   1  10   6         86.59         92.95        15.89 o
   2  10   6        501.24        503.22        35.79 o
   3  10   6        182.23        192.89        22.26 o
   4  10   6        128.64        141.89        19.33 o
   5  10   6         91.02         87.93        15.56 o
   6  10   6         11.37         10.05         8.22 o
   7  10   6          0.28          0.00         9.86 o
   1  11   6         28.60         33.33        10.98 o
   2  11   6          7.41         14.05         8.73 o
   3  11   6          2.63          1.86         6.17 o
   4  11   6          0.21          3.43         9.16 o
   1   1   7       5026.03       5019.56        85.46 o
   2   1   7      19304.43      19125.94       210.47 o
   3   1   7        314.97        312.91        13.55 o
   4   1   7       4384.57       4241.74        48.34 o
   5   1   7          1.45          4.30         2.91 o
   6   1   7        576.72        633.98        22.91 o
   7   1   7       1175.60       1129.95        40.77 o
   8   1   7       2715.72       2707.17        57.24 o
   9   1   7         34.98         30.16         8.87 o
  10   1   7         67.52         41.27         7.29 o
  11   1   7        151.81        147.40        13.79 o
  12   1   7         98.66         99.34        10.46 o
  13   1   7        295.15        277.87        27.29 o
  14   1   7        261.63        319.46        28.11 o
   0   2   7      34048.71      31658.79       352.79 o
   1   2   7      27307.82      27464.94       301.83 o
   2   2   7      20275.28      19978.14       113.66 o
   3   2   7       1025.18       1069.02        24.62 o
   4   2   7          6.28          9.39         3.95 o
   5   2   7         18.89         26.60         4.89 o
   6   2   7        479.75        441.01        18.27 o
   7   2   7        377.89        355.23        20.11 o
   8   2   7         60.60         54.12         8.28 o
   9   2   7        112.21        109.29        12.34 o
  10   2   7       1623.79       1674.94        54.91 o
  11   2   7         10.99         25.47         9.05 o
  12   2   7        651.25        646.50        36.24 o
  13   2   7         64.28         39.38        12.69 o
  14   2   7          0.59          1.72         9.39 o
   1   3   7       4443.07       4819.24        55.67 o
   2   3   7        149.76        164.91         9.15 o
   3   3   7       4693.92       4919.97        57.63 o
   4   3   7       1446.15       1456.22        28.11 o
   5   3   7       1543.71       1607.72        35.30 o
   6   3   7         82.76         68.28         6.58 o
   7   3   7        407.74        301.33        25.51 o
   8   3   7        192.93        201.39        19.34 o
   9   3   7        554.97        622.62        37.58 o
  10   3   7         98.01        103.45        14.73 o
  11   3   7         37.26         30.22         8.09 o
  12   3   7         82.58         82.38        16.33 o
  13   3   7         79.80         43.00        10.79 o
  14   3   7         44.28         69.87        16.80 o
   0   4   7       2039.14       2091.18        58.23 o
   1   4   7       6111.68       6770.14        68.58 o
   2   4   7       2305.79       2407.71        33.61 o
   3   4   7         17.59         14.55         3.11 o
   4   4   7       1987.96       1987.07        37.42 o
   5   4   7        970.40        917.40        28.08 o
   6   4   7       5161.15       5536.86        93.31 o
   7   4   7       1059.56       1008.37        50.91 o
   8   4   7        363.54        380.15        24.89 o
   9   4   7        646.44        577.74        30.12 o
  10   4   7        160.57        163.58        19.30 o
  11   4   7        663.54        679.25        48.56 o
  12   4   7          1.81         18.49        11.51 o
  13   4   7         35.12         21.15         8.50 o
   1   5   7        269.04        222.41        12.55 o
   2   5   7       4586.73       4456.85        56.55 o
   3   5   7        147.62        125.38        10.79 o
   4   5   7       1483.43       1439.58        33.15 o
   5   5   7         50.64         50.83         6.56 o
   6   5   7        118.52        128.10        11.51 o
   7   5   7          7.65          3.43         5.63 o
   8   5   7       2075.40       1962.03       107.48 o
   9   5   7          8.09         13.15         8.46 o
  10   5   7        632.41        640.35        45.16 o
  11   5   7        169.28        160.40        24.25 o
  12   5   7         11.39         14.25         5.86 o
  13   5   7          0.33         11.71         9.17 o
   0   6   7        244.01        195.42        15.15 o
   1   6   7        304.92        349.10        15.86 o
   2   6   7         59.83         48.56         6.39 o
   3   6   7         94.75        125.77        11.02 o
   4   6   7        873.07        754.60        43.41 o
   5   6   7        377.84        301.59        18.02 o
   6   6   7       1072.28        951.91        61.74 o
   7   6   7          6.77          8.58         5.06 o
   8   6   7        246.73        212.96        19.67 o
   9   6   7          0.02          5.40         7.89 o
  10   6   7          8.78          0.00        14.81 o
  11   6   7        249.65        224.76        31.27 o
  12   6   7         65.18         55.32        16.84 o
   1   7   7         90.65         83.81        11.52 o
   2   7   7          3.98         10.58         7.02 o
   3   7   7        697.28        571.79        48.35 o
   4   7   7         70.86         69.13        13.95 o
   5   7   7         11.35          3.70         4.14 o
   6   7   7         39.89         48.28         7.79 o
   7   7   7          3.29          0.62         6.42 o
   8   7   7         17.13         23.07         7.07 o
   9   7   7         25.23         22.40         7.86 o
  10   7   7        118.84        117.89        21.97 o
  11   7   7          5.15          0.43         7.21 o
   0   8   7       1687.88       1708.18        64.56 o
   1   8   7       1089.03       1066.38        37.01 o
   2   8   7         15.73         35.61         7.75 o
   3   8   7          5.62          9.00         5.80 o
   4   8   7         10.57         20.73         8.79 o
   5   8   7        160.81        208.77        22.51 o
   6   8   7        345.89        371.23        27.92 o
   7   8   7         11.11         13.20         9.26 o
   8   8   7        104.02        103.87        19.10 o
   9   8   7          3.57          8.19        12.26 o
  10   8   7         40.45         89.07        27.56 o
   1   9   7         22.88         44.29        10.97 o
   2   9   7         48.92         43.46         7.30 o
   3   9   7         95.00        109.56        15.82 o
   4   9   7          6.16         11.91         6.16 o
   5   9   7          0.93          5.54         7.06 o
   6   9   7          8.70          9.56         8.50 o
   7   9   7          3.25          0.00         8.40 o
   8   9   7         88.15         56.45        18.70 o
   9   9   7         19.11         41.12        15.51 o
   0  10   7          7.30          4.76        13.16 o
   1  10   7        257.07        261.62        25.01 o
   2  10   7          0.84         24.97         8.70 o
   3  10   7         56.90         66.98        13.19 o
   4  10   7         67.46         78.52        15.23 o
   5  10   7         12.42         22.17         9.77 o
   6  10   7          0.05          4.79         9.90 o
   7  10   7         39.10         25.36         8.28 o
   1  11   7         92.68         91.70        15.56 o
   2  11   7        105.74        129.54        21.27 o
   3  11   7        186.33        224.65        27.42 o
   4  11   7         95.68        110.23        19.97 o
   0   0   8      96920.38      80841.99       470.32 o
   1   0   8       1959.30       1822.82        41.67 o
   2   0   8      30025.93      28993.78       437.06 o
   3   0   8         80.76        113.41         8.16 o
   4   0   8       2408.80       2131.52        56.33 o
   5   0   8      16507.99      17808.80       322.35 o
   6   0   8      15376.98      16198.31       220.39 o
   7   0   8        115.69         79.83        11.69 o
   8   0   8        253.10        247.12        29.85 o
   9   0   8        113.56        127.28        16.69 o
  10   0   8       2727.58       2641.89        91.35 o
  11   0   8         85.56         98.03        14.71 o
  12   0   8        902.67        839.40        48.27 o
  13   0   8         13.11         14.45        12.59 o
  14   0   8         43.48          6.59        15.50 o
   1   1   8       1041.74        984.03        28.86 o
   2   1   8       1369.32       1222.96        27.36 o
   3   1   8       2769.61       3118.55        45.72 o
   4   1   8       5706.52       6282.29        88.21 o
   5   1   8          1.71          0.88         4.32 o
   6   1   8       6824.03       6841.05        81.97 o
   7   1   8        337.90        342.42        17.67 o
   8   1   8        517.54        550.51        24.17 o
   9   1   8         13.51         16.13         4.17 o
  10   1   8         78.93         62.23         8.41 o
  11   1   8         16.26         22.97         7.42 o
  12   1   8        465.78        463.00        28.91 o
  13   1   8         89.14         73.58        13.06 o
  14   1   8          5.09         17.61         9.26 o
   0   2   8       4660.41       4474.52        65.76 o
   1   2   8        258.32        290.90        14.00 o
   2   2   8         27.55         15.04         6.56 o
   3   2   8         10.84          9.88         3.77 o
   4   2   8        322.39        283.74        17.55 o
   5   2   8       3629.80       3815.51        57.24 o
   6   2   8         77.73         90.86         9.38 o
   7   2   8       3796.31       4069.21        75.77 o
   8   2   8         28.30         19.81         8.08 o
   9   2   8        269.34        270.21        17.37 o
  10   2   8          0.63          0.90         8.42 o
  11   2   8          7.64         13.98         7.33 o
  12   2   8        181.92        186.16        22.37 o
  13   2   8        160.51        154.76        19.92 o
  14   2   8          4.69         12.16         8.30 o
   1   3   8         55.70         82.07         6.56 o
   2   3   8        755.14        613.86        17.40 o
   3   3   8         93.89         80.31         7.83 o
   4   3   8       5156.77       4887.13        77.95 o
   5   3   8        223.86        226.45        14.67 o
   6   3   8        885.96        832.40        46.41 o
   7   3   8        619.38        608.72        37.40 o
   8   3   8       1451.96       1424.93        52.24 o
   9   3   8        457.09        487.19        30.12 o
  10   3   8       1395.81       1379.30        58.31 o
  11   3   8        149.42        119.01        17.76 o
  12   3   8          5.46          8.86         7.98 o
  13   3   8         84.70         69.17        12.68 o
   0   4   8        307.47        323.07        25.92 o
   1   4   8          9.62         24.37         4.36 o
   2   4   8       3178.95       3275.43        46.28 o
   3   4   8       3557.59       3655.51        45.51 o
   4   4   8       1046.18       1051.67        22.02 o
   5   4   8        776.21        669.34        31.56 o
   6   4   8        190.36        196.57        15.52 o
   7   4   8         21.25         18.98         5.16 o
   8   4   8         94.38        102.52        14.01 o
   9   4   8          0.11         10.34         5.90 o
  10   4   8        151.84        173.79        21.78 o
  11   4   8         41.47         59.50        13.22 o
  12   4   8         78.01         84.71        14.30 o
  13   4   8          3.10          3.43         8.42 o
   1   5   8          0.22          9.80         3.73 o
   2   5   8       4148.41       4510.54        59.94 o
   3   5   8       1637.69       1697.61        32.86 o
   4   5   8        279.82        284.54        13.34 o
   5   5   8         60.79         49.91         5.67 o
   6   5   8        319.95        268.15        17.07 o
   7   5   8        611.29        545.36        23.93 o
   8   5   8       1513.54       1571.84        50.56 o
   9   5   8        166.82        168.28        17.32 o
  10   5   8          1.82          7.28         8.36 o
  11   5   8         27.71         11.50         9.08 o
  12   5   8         15.84          9.01         4.59 o
  13   5   8         14.34         12.65         9.43 o
   0   6   8       2265.63       2270.05        57.98 o
   1   6   8         10.59         13.10         5.09 o
   2   6   8         79.32         62.19         6.46 o
   3   6   8        680.40        674.57        27.34 o
   4   6   8       2041.27       2066.61        47.76 o
   5   6   8        132.65        139.62        10.93 o
   6   6   8       1006.32        922.78        36.89 o
   7   6   8         22.18         23.40         8.33 o
   8   6   8        189.20        196.75        19.92 o
   9   6   8         32.64         40.46        15.07 o
  10   6   8        323.79        353.23        38.23 o
  11   6   8         39.22         37.47        15.47 o
  12   6   8        215.71        212.92        32.26 o
   1   7   8         78.64         64.18         7.09 o
   2   7   8        962.26        847.08        59.08 o
   3   7   8        857.81        658.39        43.47 o
   4   7   8          4.45          1.00         3.25 o
   5   7   8         50.31         28.88         6.47 o
   6   7   8        120.03         94.68        11.65 o
   7   7   8        187.11        166.98        16.60 o
   8   7   8        193.98        170.58        18.49 o
   9   7   8          2.65         18.76        16.67 o
  10   7   8         75.45         61.52        16.45 o
  11   7   8         16.29         17.77         9.46 o
   0   8   8        412.21        413.55        36.27 o
   1   8   8         32.61         35.16         7.37 o
   2   8   8         49.28         50.94         8.99 o
   3   8   8         51.54         44.95         8.80 o
   4   8   8         14.71         16.61         7.36 o
   5   8   8         13.88         10.92         7.98 o
   6   8   8         38.31         50.72        11.25 o
   7   8   8          6.54          3.10         7.16 o
   8   8   8        148.80        169.77        22.54 o
   9   8   8         16.17         53.64        19.57 o
  10   8   8          2.57          0.00        14.09 o
   1   9   8        737.67        741.54        36.77 o
   2   9   8        168.35        177.26        19.58 o
   3   9   8          8.84         18.82         6.45 o
   4   9   8        893.94       1011.25        60.22 o
   5   9   8          9.85         22.26        11.46 o
   6   9   8         14.07         19.42         9.55 o
   7   9   8          3.47         13.53         8.33 o
   8   9   8         47.58         40.47        17.59 o
   9   9   8         54.96         67.65        21.71 o
   0  10   8         22.01         33.70        13.18 o
   1  10   8        114.56        147.17        21.82 o
   2  10   8        113.86        134.32        18.07 o
   3  10   8          5.72          7.21         6.67 o
   4  10   8        279.49        332.91        32.47 o
   5  10   8        297.18        305.15        31.59 o
   6  10   8        181.08        184.17        28.40 o
   7  10   8         47.28         37.99        18.35 o
   1  11   8          1.92         16.29         7.55 o
   2  11   8         38.89         48.42        13.56 o
   3  11   8         11.94          7.77         9.50 o
   4  11   8          3.87          9.81         7.48 o
   1   1   9        905.43        869.55        27.20 o
   2   1   9        159.79        212.86        11.26 o
   3   1   9      17915.15      18003.46       105.53 o
   4   1   9        426.79        530.36        19.79 o
   5   1   9        399.76        403.16        20.57 o
   6   1   9        138.72        164.66        12.35 o
   7   1   9        929.87        903.78        29.14 o
   8   1   9        511.24        498.72        28.09 o
   9   1   9        490.32        443.93        28.83 o
  10   1   9         14.78         18.99         8.35 o
  11   1   9        249.53        277.45        21.38 o
  12   1   9        152.39        153.57        17.01 o
  13   1   9         97.97         93.26        13.16 o
  14   1   9        146.07        142.61        19.93 o
   0   2   9       8395.29       7533.67        96.37 o
   1   2   9       4956.96       4795.31        53.04 o
   2   2   9       8816.23       9332.19        73.61 o
   3   2   9         48.59         42.99         8.65 o
   4   2   9         87.20         62.16        10.78 o
   5   2   9       3710.88       3834.41        55.26 o
   6   2   9        101.08        148.42        12.26 o
   7   2   9       1042.27       1067.42        31.40 o
   8   2   9        405.06        383.10        20.72 o
   9   2   9        339.39        363.74        21.25 o
  10   2   9         29.88         33.14         6.57 o
  11   2   9        173.07        194.62        23.53 o
  12   2   9        117.58        113.66        17.16 o
  13   2   9          0.23          0.00         6.35 o
  14   2   9         69.71         72.73        14.33 o
   1   3   9        445.74        436.78        15.07 o
   2   3   9       2159.62       2196.52        35.01 o
   3   3   9        190.45        214.69        13.68 o
   4   3   9        125.88        136.30         9.19 o
   5   3   9       4137.64       4284.59        74.44 o
   6   3   9         75.81         75.45         9.39 o
   7   3   9        416.43        386.09        27.33 o
   8   3   9        152.57        153.00        14.43 o
   9   3   9         74.36         89.08        16.08 o
  10   3   9         85.91        106.55        16.45 o
  11   3   9         12.56         19.15         7.90 o
  12   3   9         30.89         31.39         9.97 o
  13   3   9         53.19         50.18        12.20 o
   0   4   9      10228.22      10571.25       230.31 o
   1   4   9        390.59        332.60        15.88 o
   2   4   9       1828.51       1888.30        38.97 o
   3   4   9        722.32        712.73        21.62 o
   4   4   9         25.77         50.44         6.85 o
   5   4   9         37.51         47.82         6.95 o
   6   4   9         85.69         67.60         9.89 o
   7   4   9        582.23        617.74        32.40 o
   8   4   9          1.27          2.74         5.32 o
   9   4   9        601.54        604.39        36.96 o
  10   4   9        635.16        649.26        41.01 o
  11   4   9        338.98        366.98        32.29 o
  12   4   9        259.64        270.61        30.05 o
  13   4   9         16.48          8.94        12.23 o
   1   5   9          1.23          3.10         3.11 o
   2   5   9       2333.97       2244.97        42.05 o
   3   5   9          0.18          1.33         2.85 o
   4   5   9        408.09        379.24        15.86 o
   5   5   9          4.91          4.85         4.58 o
   6   5   9         62.21         46.75         5.12 o
   7   5   9         41.98         19.03         8.32 o
   8   5   9        896.56        876.19        38.31 o
   9   5   9        295.06        318.67        23.80 o
  10   5   9        409.51        427.81        34.71 o
  11   5   9          4.73          0.80        10.91 o
  12   5   9          0.12          0.00         9.35 o
   0   6   9        193.21        193.95        22.11 o
   1   6   9        420.01        396.98        20.55 o
   2   6   9        618.23        590.81        22.48 o
   3   6   9         23.97         15.72         6.34 o
   4   6   9        320.21        289.81        15.23 o
   5   6   9         86.76         79.07         7.44 o
   6   6   9         66.19         49.77        10.34 o
   7   6   9        101.18        106.81        12.13 o
   8   6   9         62.13         76.03        11.06 o
   9   6   9       1461.57       1476.00        71.40 o
  10   6   9          8.63          7.51        14.07 o
  11   6   9        137.73        133.47        22.58 o
  12   6   9          0.49          0.11         9.31 o
   1   7   9         10.79          5.61         5.45 o
   2   7   9        672.74        552.85        30.01 o
   3   7   9       1531.11       1346.98        79.05 o
   4   7   9         25.30         20.91         5.62 o
   5   7   9        232.18        247.56        17.78 o
   6   7   9         19.79         14.07         4.88 o
   7   7   9         57.55         58.31         9.75 o
   8   7   9         18.99         21.89         7.81 o
   9   7   9         61.64         43.98        13.65 o
  10   7   9         11.81         15.21        19.15 o
  11   7   9          2.32         23.09        12.11 o
   0   8   9         43.27         44.59        13.00 o
   1   8   9        310.48        304.92        21.50 o
   2   8   9        546.90        535.94        34.20 o
   3   8   9        182.07        194.91        19.85 o
   4   8   9        442.10        517.60        32.46 o
   5   8   9        121.18        109.95        15.73 o
   6   8   9       1046.43       1218.56        48.60 o
   7   8   9         13.04         12.04         6.78 o
   8   8   9        221.24        233.87        25.11 o
   9   8   9          0.06          7.94        14.27 o
  10   8   9         47.28         69.34        23.86 o
   1   9   9         36.40         59.01        12.81 o
   2   9   9        114.08        115.03        15.49 o
   3   9   9          8.85         14.41         9.18 o
   4   9   9         91.68        122.89        22.59 o
   5   9   9          0.11         15.99         9.86 o
   6   9   9         21.30         17.65        10.72 o
   7   9   9         25.27         15.92        10.75 o
   8   9   9         31.61         50.32        19.63 o
   0  10   9         99.47        116.59        26.95 o
   1  10   9         14.17         30.45         9.62 o
   2  10   9         11.79          6.05         7.90 o
   3  10   9        183.96        186.23        22.37 o
   4  10   9          0.51         10.64        11.78 o
   5  10   9         27.08         60.63        15.35 o
   6  10   9        129.68        135.57        26.55 o
   1  11   9         93.14         94.85        18.98 o
   2  11   9        595.03        685.62        48.09 o
   3  11   9          0.64          8.08        10.72 o
   0   0  10      11433.28      11911.36       301.66 o
   1   0  10       6478.69       6568.69       157.28 o
   2   0  10       3742.52       3653.89        64.75 o
   3   0  10       1230.19       1338.49        43.57 o
   4   0  10       3475.35       4186.55        95.10 o
   5   0  10       5170.21       5138.23        93.15 o
   6   0  10        168.08        250.54        25.63 o
   7   0  10        540.03        606.59        42.40 o
   8   0  10          9.54          0.00         7.00 o
   9   0  10        538.56        532.33        40.62 o
  10   0  10        758.29        784.60        46.41 o
  11   0  10          2.53          9.51         8.98 o
  12   0  10        552.93        514.68        41.40 o
  13   0  10        146.80        138.21        25.29 o
  14   0  10         41.52          4.26        14.78 o
   1   1  10       3060.08       3220.92        55.68 o
   2   1  10         38.36         32.49         6.66 o
   3   1  10         52.37         60.17         7.03 o
   4   1  10        510.32        543.46        18.44 o
   5   1  10        613.48        755.43        28.28 o
   6   1  10          6.37          4.60         6.87 o
   7   1  10        391.82        418.51        21.73 o
   8   1  10         49.89         37.05         6.28 o
   9   1  10         13.11          8.11         5.30 o
  10   1  10        496.81        455.74        25.99 o
  11   1  10        388.44        367.23        26.08 o
  12   1  10         10.65          3.65         7.52 o
  13   1  10         30.14         25.85        11.68 o
  14   1  10          1.12          5.39         5.78 o
   0   2  10          0.02          9.46        12.73 o
   1   2  10       4806.39       4563.29        49.76 o
   2   2  10        302.81        300.44        14.88 o
   3   2  10       1788.74       1884.56        43.48 o
   4   2  10        681.38        770.79        31.95 o
   5   2  10        253.31        259.39        15.91 o
   6   2  10       1126.16       1175.09        32.86 o
   7   2  10         92.44         99.15        10.71 o
   8   2  10        656.61        665.01        29.50 o
   9   2  10       1257.75       1170.41        42.29 o
  10   2  10        113.59         92.64        12.10 o
  11   2  10       1277.17       1290.33        72.71 o
  12   2  10         10.37         26.70        10.01 o
  13   2  10          7.98         24.15        10.23 o
  14   2  10         51.06         39.82        12.26 o
   1   3  10        406.81        368.65        15.27 o
   2   3  10        663.86        743.00        24.61 o
   3   3  10        270.92        245.44        13.99 o
   4   3  10       2782.95       2827.34        52.33 o
   5   3  10        294.89        273.46        16.21 o
   6   3  10        112.31        113.04        11.04 o
   7   3  10       1519.64       1619.52        51.41 o
   8   3  10        115.42        103.37        11.60 o
   9   3  10        956.71        974.14        47.38 o
  10   3  10        417.04        401.18        33.91 o
  11   3  10         78.67         68.87        13.91 o
  12   3  10        154.03        140.94        18.96 o
  13   3  10        115.06        109.37        19.27 o
   0   4  10        126.10        154.07        19.96 o
   1   4  10       4506.49       4259.75        88.28 o
   2   4  10       3250.69       3475.15        51.78 o
   3   4  10        382.74        415.47        16.58 o
   4   4  10         72.50         87.19        14.15 o
   5   4  10        138.04         97.15         8.59 o
   6   4  10          0.28          3.41         5.28 o
   7   4  10        747.45        753.42        36.37 o
   8   4  10         37.36         81.01        13.87 o
   9   4  10         16.89         28.43         9.18 o
  10   4  10        185.79        182.12        20.75 o
  11   4  10         62.00         55.12        17.80 o
  12   4  10         90.28         54.36        17.31 o
  13   4  10         52.87         52.14        14.05 o
   1   5  10         32.76         34.12         7.33 o
   2   5  10         16.84          9.76         3.69 o
   3   5  10          4.75          1.35         2.52 o
   4   5  10        274.04        266.29        13.02 o
   5   5  10       1723.69       1709.25        37.25 o
   6   5  10        189.60        164.12        14.06 o
   7   5  10        484.35        482.07        28.18 o
   8   5  10         11.51         22.15         7.92 o
   9   5  10         25.00         25.98         6.99 o
  10   5  10          1.53         10.28         9.40 o
  11   5  10          9.98         10.72         5.68 o
  12   5  10          0.37          0.53         8.95 o
   0   6  10       1851.49       1938.78        68.47 o
   1   6  10        389.82        379.22        19.67 o
   2   6  10         65.28         54.72         6.74 o
   3   6  10        511.20        476.23        20.87 o
   4   6  10        914.17        915.03        31.67 o
   5   6  10        833.39        759.20        26.86 o
   6   6  10        893.44        904.34        33.61 o
   7   6  10          0.34         10.87         6.78 o
   8   6  10         52.61         78.91        11.23 o
   9   6  10          7.19         30.28        20.78 o
  10   6  10         19.19          6.44        16.09 o
  11   6  10        324.74        336.60        52.67 o
  12   6  10         28.49         32.43        10.52 o
   1   7  10         33.97         23.62         5.33 o
   2   7  10        502.60        393.37        21.60 o
   3   7  10        901.12        780.01        38.40 o
   4   7  10        227.87        223.78        16.07 o
   5   7  10        141.45        135.10        13.95 o
   6   7  10       1276.52       1209.22        42.26 o
   7   7  10          0.48          0.00         5.90 o
   8   7  10        146.18        141.65        18.12 o
   9   7  10         28.25         29.54         9.03 o
  10   7  10         10.32         12.61        11.22 o
  11   7  10         36.73         38.47        11.02 o
   0   8  10         40.48         43.45        12.59 o
   1   8  10          0.29         12.85         4.80 o
   2   8  10        250.39        232.23        19.82 o
   3   8  10         30.37         37.36         9.67 o
   4   8  10        164.47        177.13        19.69 o
   5   8  10        172.85        167.47        20.09 o
   6   8  10          0.85         21.11         8.97 o
   7   8  10          7.57         22.36        10.75 o
   8   8  10          5.66         10.11         6.23 o
   9   8  10          5.20         17.29         8.97 o
  10   8  10          4.04         35.88        21.12 o
   1   9  10       1032.65       1078.50        47.92 o
   2   9  10          0.28          0.00         5.76 o
   3   9  10        627.72        718.99        46.72 o
   4   9  10         17.53         29.83        10.22 o
   5   9  10        113.71        124.04        19.83 o
   6   9  10        115.39        141.76        22.84 o
   7   9  10          8.89         21.09        10.03 o
   8   9  10        339.26        394.02        43.76 o
   0  10  10        272.86        267.48        39.39 o
   1  10  10        162.31        204.36        24.97 o
   2  10  10          4.59          8.99         7.51 o
   3  10  10        326.94        347.70        32.38 o
   4  10  10        152.72        134.75        20.19 o
   5  10  10        342.86        339.45        31.31 o
   6  10  10        291.28        376.10        36.52 o
   1  11  10         41.46         31.84         8.94 o
   2  11  10          0.42          1.10        10.56 o
   3  11  10         13.53         40.10        18.25 o
   1   1  11         93.88         88.27        14.89 o
   2   1  11        239.06        261.67        15.08 o
   3   1  11         30.03         14.73         4.39 o
   4   1  11         88.30        136.94        10.05 o
   5   1  11       2113.20       2136.27        45.63 o
   6   1  11        183.67        191.03        14.49 o
   7   1  11        488.01        450.67        22.80 o
   8   1  11        479.49        476.01        24.51 o
   9   1  11        976.12       1005.93        37.05 o
  10   1  11        611.12        534.31        28.07 o
  11   1  11          0.48          4.21         4.68 o
  12   1  11         23.62         21.34         9.36 o
  13   1  11         75.20         77.11        12.56 o
  14   1  11         34.07         31.85        10.55 o
   0   2  11        252.74        266.09        22.60 o
   1   2  11       2028.55       2128.49        43.13 o
   2   2  11       1715.76       1777.88        40.21 o
   3   2  11         41.12         52.92         5.78 o
   4   2  11        309.28        294.99        18.43 o
   5   2  11       1612.60       1633.84        46.27 o
   6   2  11         86.08         69.86        11.91 o
   7   2  11        805.55        825.32        35.49 o
   8   2  11         15.39         37.82        11.44 o
   9   2  11          2.44          1.67         5.11 o
  10   2  11        267.33        249.54        19.98 o
  11   2  11        537.12        606.83        38.07 o
  12   2  11         83.18         52.60        10.41 o
  13   2  11         87.05         98.62        15.48 o
   1   3  11       3625.97       3804.01        58.46 o
   2   3  11        315.07        315.33        18.18 o
   3   3  11        301.82        377.20        20.11 o
   4   3  11       7149.70       7530.95        78.45 o
   5   3  11        441.26        459.05        22.31 o
   6   3  11          2.03          4.35         4.66 o
   7   3  11        481.12        464.30        23.76 o
   8   3  11         86.29         73.22        11.26 o
   9   3  11        595.39        591.04        50.35 o
  10   3  11        424.86        470.46        33.56 o
  11   3  11        248.48        283.79        27.51 o
  12   3  11         83.58         58.23        11.06 o
  13   3  11         10.81         27.92        10.55 o
   0   4  11        415.48        359.95        29.04 o
   1   4  11       4244.77       4079.88        98.34 o
   2   4  11       1175.16       1254.98        32.01 o
   3   4  11       1099.09       1133.67        29.20 o
   4   4  11       2186.46       2135.77        55.06 o
   5   4  11        112.36        103.10         9.96 o
   6   4  11        271.46        258.29        20.43 o
   7   4  11       1050.77       1117.01        45.15 o
   8   4  11       1902.12       1958.23        62.11 o
   9   4  11        818.23        854.51        46.20 o
  10   4  11        487.95        440.69        33.14 o
  11   4  11         10.92         45.70        12.65 o
  12   4  11         52.01         32.13        16.44 o
  13   4  11        266.40        296.32        34.51 o
   1   5  11       1000.51        866.57        30.60 o
   2   5  11       1326.34       1227.92        36.76 o
   3   5  11       1540.67       1547.70        35.51 o
   4   5  11          4.26          0.00         3.60 o
   5   5  11        152.13        169.58        10.82 o
   6   5  11         48.88         61.21         9.16 o
   7   5  11        438.93        486.49        28.28 o
   8   5  11         94.86        111.36        15.65 o
   9   5  11        355.99        391.96        27.96 o
  10   5  11         26.73         42.51        10.17 o
  11   5  11          5.26         14.76         7.16 o
  12   5  11          4.88          9.57        10.93 o
   0   6  11        396.99        436.23        36.87 o
   1   6  11        367.94        349.91        19.43 o
   2   6  11         30.73         37.68         5.60 o
   3   6  11        266.76        213.98        14.07 o
   4   6  11        180.72        194.01        14.12 o
   5   6  11        176.91        175.31        15.02 o
   6   6  11        151.96        128.41        13.46 o
   7   6  11        102.65         82.96        11.16 o
   8   6  11        570.06        502.78        29.62 o
   9   6  11          3.40         18.34        15.46 o
  10   6  11        153.55        134.38        21.72 o
  11   6  11         47.11         41.04        10.53 o
   1   7  11          4.03         11.27         5.60 o
   2   7  11          1.06          0.00         4.25 o
   3   7  11       2176.64       2007.67        70.64 o
   4   7  11        599.68        571.06        26.48 o
   5   7  11         25.13         19.50         5.05 o
   6   7  11         66.07         65.32        10.06 o
   7   7  11          9.87         17.00         5.61 o
   8   7  11          0.65          4.56         5.73 o
   9   7  11        222.11        243.29        29.05 o
  10   7  11        114.69        116.49        22.86 o
  11   7  11          0.11         10.53         8.14 o
   0   8  11        231.80        249.16        28.76 o
   1   8  11        649.64        566.43        27.28 o
   2   8  11         52.33         51.21         9.89 o
   3   8  11        525.15        499.49        31.74 o
   4   8  11        272.63        256.66        22.87 o
   5   8  11       1228.59       1340.84        58.97 o
   6   8  11         13.53         13.83         8.08 o
   7   8  11        705.96        817.12        47.99 o
   8   8  11          1.39         12.73         5.02 o
   9   8  11         21.97         18.66        11.11 o
   1   9  11        334.99        329.93        27.29 o
   2   9  11         51.83         62.23        12.47 o
   3   9  11        524.10        574.74        42.04 o
   4   9  11         31.61         41.19        10.16 o
   5   9  11         16.49         13.48         7.23 o
   6   9  11          7.38         12.70        14.51 o
   7   9  11        115.50        142.41        23.67 o
   8   9  11          3.30         14.74        14.07 o
   0  10  11         14.83          3.54        10.82 o
   1  10  11         47.84         49.25        14.93 o
   2  10  11          2.52         20.52        11.53 o
   3  10  11         10.08          2.43         8.45 o
   4  10  11         32.52         29.65         6.98 o
   5  10  11         19.52         19.45        11.06 o
   6  10  11         22.79         40.06        15.89 o
   1  11  11        176.50        192.01        26.92 o
   2  11  11          9.01          2.91         6.51 o
   0   0  12       8557.85       8888.89       280.28 o
   1   0  12         55.57         78.39         9.93 o
   2   0  12       4933.52       5303.09        96.33 o
   3   0  12       4139.68       4787.92       114.50 o
   4   0  12       1057.23       1026.08        54.90 o
   5   0  12        825.74        871.57        43.35 o
   6   0  12        181.19        154.80        13.86 o
   7   0  12       1255.64       1291.37        63.42 o
   8   0  12       1458.01       1384.79        56.79 o
   9   0  12       2445.67       2382.19       142.37 o
  10   0  12         68.75         88.12        19.79 o
  11   0  12        398.53        417.25        35.22 o
  12   0  12         19.84          9.52         8.48 o
  13   0  12        171.67        200.21        37.42 o
   1   1  12        162.21        149.69        12.37 o
   2   1  12       2553.32       2736.83        52.11 o
   3   1  12       3679.18       3709.07        56.90 o
   4   1  12       2940.89       3168.50        48.49 o
   5   1  12       1750.52       1667.52        37.59 o
   6   1  12        696.80        775.57        29.99 o
   7   1  12        357.17        378.78        22.44 o
   8   1  12         81.69        106.97        13.08 o
   9   1  12        528.80        476.26        26.43 o
  10   1  12         23.17         24.39         6.38 o
  11   1  12        266.09        187.52        18.17 o
  12   1  12        113.31        108.83        15.49 o
  13   1  12         34.75         26.71         9.87 o
   0   2  12       1419.68       1523.44        49.59 o
   1   2  12         11.57          6.21         8.38 o
   2   2  12       4107.21       4413.81        59.91 o
   3   2  12         22.56         18.97         5.74 o
   4   2  12        139.39        168.00        14.82 o
   5   2  12       2702.32       2717.60        65.03 o
   6   2  12          1.26          0.00         4.86 o
   7   2  12          3.62         12.38         6.74 o
   8   2  12        226.18        209.06        20.93 o
   9   2  12         58.18         30.77         8.12 o
  10   2  12         34.08         16.24         9.97 o
  11   2  12        152.92        179.96        21.63 o
  12   2  12        122.13        131.06        17.21 o
  13   2  12         28.94         20.05         5.85 o
   1   3  12       3466.05       3481.41        59.95 o
   2   3  12        107.82        126.34        10.48 o
   3   3  12       6425.11       6849.88        84.75 o
   4   3  12        253.22        240.26        14.02 o
   5   3  12       1487.82       1542.09        42.40 o
   6   3  12          1.45          0.00         6.85 o
   7   3  12       1133.61       1167.33        44.79 o
   8   3  12        157.97        126.17        14.40 o
   9   3  12        890.24        905.52        45.10 o
  10   3  12          8.62          1.54        10.82 o
  11   3  12         90.60         96.65        15.54 o
  12   3  12          2.21          2.02         9.70 o
  13   3  12         14.90          7.16         8.36 o
   0   4  12        794.55        955.08        48.43 o
   1   4  12       4190.02       3947.01       108.38 o
   2   4  12        124.24        102.81         9.47 o
   3   4  12        588.54        592.29        22.19 o
   4   4  12         22.03         31.82         5.51 o
   5   4  12       1126.50        986.93        56.96 o
   6   4  12         91.32         69.36        10.87 o
   7   4  12       2186.94       2217.90        63.82 o
   8   4  12          0.63         12.52         9.44 o
   9   4  12       1008.93       1084.16        53.20 o
  10   4  12         48.72         26.91         9.30 o
  11   4  12        577.89        530.52        35.93 o
  12   4  12          0.86          1.54         8.97 o
  13   4  12        149.33        124.12        25.93 o
   1   5  12        718.30        694.67        28.28 o
   2   5  12         14.25         28.57         7.24 o
   3   5  12        218.07        248.16        14.44 o
   4   5  12        160.10        137.67        12.19 o
   5   5  12        878.85        814.32        24.86 o
   6   5  12         18.88          5.50         7.65 o
   7   5  12        143.10        139.10        15.13 o
   8   5  12        593.05        671.38        40.78 o
   9   5  12         29.46         15.21        11.76 o
  10   5  12          1.18         20.74         9.87 o
  11   5  12         34.44         20.18         5.25 o
  12   5  12         29.79         33.64        12.70 o
   0   6  12        105.29         77.14        14.40 o
   1   6  12        663.11        619.82        26.11 o
   2   6  12        130.45        126.66        11.43 o
   3   6  12          9.53          5.97         5.27 o
   4   6  12         99.54         74.93        10.77 o
   5   6  12       1733.18       1698.39        43.28 o
   6   6  12        125.50        128.27        12.80 o
   7   6  12          6.44         16.09         7.14 o
   8   6  12          3.96         13.27         9.15 o
   9   6  12        613.65        605.29        39.69 o
  10   6  12        315.93        307.54        33.01 o
  11   6  12        119.15        114.57        22.18 o
   1   7  12        591.21        525.99        25.54 o
   2   7  12        177.50        144.18        12.37 o
   3   7  12        891.22        839.75        34.97 o
   4   7  12        283.04        272.87        19.34 o
   5   7  12        109.97         92.55        11.95 o
   6   7  12         28.58         14.31         6.92 o
   7   7  12        159.60        175.53        17.87 o
   8   7  12         48.66         62.16        12.95 o
   9   7  12        113.88        150.13        22.94 o
  10   7  12          5.45          3.02         4.22 o
   0   8  12         29.26         22.38        11.32 o
   1   8  12         25.69         32.44         5.61 o
   2   8  12        257.09        229.81        19.79 o
   3   8  12         83.05         55.34        10.20 o
   4   8  12         50.66         29.19         8.39 o
   5   8  12         16.59         34.70         8.44 o
   6   8  12         71.46         38.20        12.97 o
   7   8  12         34.27         28.72        11.26 o
   8   8  12          7.53         19.78         9.32 o
   9   8  12          0.11          5.70         8.40 o
   1   9  12          4.19         12.85         6.59 o
   2   9  12        623.76        569.15        35.58 o
   3   9  12        113.79        139.76        21.42 o
   4   9  12         11.46          7.97         7.72 o
   5   9  12         16.64          8.50         6.61 o
   6   9  12          0.24         11.72        11.85 o
   7   9  12        128.90        156.96        22.87 o
   8   9  12         18.04         18.93        14.46 o
   0  10  12          6.20          0.00        11.70 o
   1  10  12        769.62        835.82        53.37 o
   2  10  12         14.10          8.96        10.25 o
   3  10  12          2.57          5.40         7.59 o
   4  10  12        110.41         97.65        16.23 o
   5  10  12        374.47        419.60        39.91 o
   6  10  12         32.41         15.11        12.81 o
   1  11  12          0.14          0.00        11.45 o
   1   1  13          2.26         23.94         8.29 o
   2   1  13         13.53         13.49         8.83 o
   3   1  13        293.95        378.28        15.83 o
   4   1  13       5167.91       5679.57        66.48 o
   5   1  13        779.05        748.43        23.07 o
   6   1  13          0.03          3.91         7.35 o
   7   1  13       1921.41       1889.95        50.20 o
   8   1  13         20.28         26.64         6.58 o
   9   1  13       2031.49       2014.25        61.95 o
  10   1  13         32.56         32.19        11.51 o
  11   1  13          0.43          0.00         6.17 o
  12   1  13         38.31         27.07        12.38 o
  13   1  13          0.47          0.00        12.34 o
   0   2  13        626.02        595.83        39.01 o
   1   2  13       2480.73       2318.28        56.25 o
   2   2  13       1525.38       1466.04        32.62 o
   3   2  13          1.74          6.81         4.01 o
   4   2  13        835.27        798.30        32.73 o
   5   2  13        352.16        381.08        22.98 o
   6   2  13        959.61       1065.39        48.74 o
   7   2  13       1491.84       1516.65        52.04 o
   8   2  13        221.26        212.18        19.17 o
   9   2  13        788.05        760.48        40.05 o
  10   2  13        216.85        207.54        18.58 o
  11   2  13        164.95        170.78        21.18 o
  12   2  13        185.18        210.63        23.99 o
  13   2  13        110.16        119.11        19.92 o
   1   3  13       1819.17       1814.66        44.72 o
   2   3  13       1517.26       1628.29        38.66 o
   3   3  13        195.94        203.57        15.81 o
   4   3  13        929.20        988.42        27.56 o
   5   3  13       3790.38       3842.40        88.54 o
   6   3  13         19.63         28.25         8.43 o
   7   3  13        101.58        116.72        14.42 o
   8   3  13         61.39         59.70         9.42 o
   9   3  13        368.38        380.17        29.85 o
  10   3  13          1.44          3.51         6.51 o
  11   3  13          1.88          5.85         7.93 o
  12   3  13         19.40         39.17        16.91 o
  13   3  13          0.54          4.64        10.70 o
   0   4  13         10.98         19.08         8.03 o
   1   4  13         73.10         74.11         8.44 o
   2   4  13         49.79         59.82         9.22 o
   3   4  13       1193.21       1238.27        35.86 o
   4   4  13        176.92        202.58        12.47 o
   5   4  13       2058.20       2055.85        50.36 o
   6   4  13       1283.31       1247.15        45.85 o
   7   4  13       1902.29       1999.56        61.73 o
   8   4  13        139.81        100.81        19.57 o
   9   4  13        814.34        824.37        42.77 o
  10   4  13          6.17          5.11         5.73 o
  11   4  13         38.75         21.61        11.00 o
  12   4  13         33.44         46.54        11.94 o
   1   5  13       1251.11       1143.08        42.64 o
   2   5  13       1125.77       1106.99        36.48 o
   3   5  13        608.71        553.06        21.93 o
   4   5  13       1121.56       1072.20        34.00 o
   5   5  13         13.63         12.75         2.87 o
   6   5  13         11.91         24.12         8.35 o
   7   5  13         14.80         15.27         8.41 o
   8   5  13        533.45        556.35        34.41 o
   9   5  13        181.35        168.30        18.43 o
  10   5  13        227.71        245.54        26.16 o
  11   5  13        125.45        114.68        17.72 o
  12   5  13         10.92          9.61        10.22 o
   0   6  13        211.96        189.13        22.89 o
   1   6  13        831.96        905.73        32.02 o
   2   6  13          0.87          0.00         6.59 o
   3   6  13        349.56        332.90        18.15 o
   4   6  13       2171.50       2143.83        64.94 o
   5   6  13          5.15          9.27         4.38 o
   6   6  13        220.62        192.37        17.58 o
   7   6  13        651.25        602.17        30.75 o
   8   6  13         65.45         56.01        10.44 o
   9   6  13         21.18         26.79         9.62 o
  10   6  13         32.32         30.77         7.17 o
  11   6  13         63.87         44.72        14.69 o
   1   7  13         83.32         89.70        10.72 o
   2   7  13         24.73         27.30         5.93 o
   3   7  13        316.82        285.26        19.82 o
   4   7  13          2.56          0.00         6.17 o
   5   7  13        117.68        103.42        11.51 o
   6   7  13        247.18        211.61        20.36 o
   7   7  13          1.59          8.07         5.13 o
   8   7  13          3.16          0.00         9.67 o
   9   7  13          1.97          3.65         6.60 o
  10   7  13         23.80         12.13         8.32 o
   0   8  13       1207.70       1224.74        63.32 o
   1   8  13        857.73        825.62        36.58 o
   2   8  13          2.55          0.35         3.17 o
   3   8  13         61.16         37.88         9.06 o
   4   8  13        121.71        135.37        15.55 o
   5   8  13         21.07         33.19         6.90 o
   6   8  13        259.70        247.82        23.15 o
   7   8  13          7.55          6.26        10.62 o
   8   8  13         18.56          6.79         6.56 o
   9   8  13         11.04         25.28         9.85 o
   1   9  13        398.01        369.11        28.08 o
   2   9  13        297.11        302.92        30.35 o
   3   9  13        411.88        430.10        36.41 o
   4   9  13          5.37          3.46         6.94 o
   5   9  13         30.93         48.14        12.51 o
   6   9  13          7.43          0.00         5.43 o
   7   9  13          9.73         16.17         8.69 o
   0  10  13         83.51        114.27        27.65 o
   1  10  13         33.58         53.83        16.91 o
   2  10  13         41.42         55.45        11.07 o
   3  10  13         25.54          4.64         8.97 o
   4  10  13          2.05          0.00         9.02 o
   5  10  13          9.61         15.12        12.60 o
   0   0  14          2.63         81.53        41.46 o
   1   0  14        371.26        417.30        27.11 o
   2   0  14       5239.28       5290.77       117.46 o
   3   0  14       4365.78       4503.50        89.70 o
   4   0  14         88.32         85.26        15.94 o
   5   0  14          7.82          1.95         6.24 o
   6   0  14       1503.48       1505.07        75.85 o
   7   0  14        593.37        634.98        35.57 o
   8   0  14         35.35         30.57        12.30 o
   9   0  14          8.18         22.27        11.81 o
  10   0  14       3035.63       3122.07       104.85 o
  11   0  14        222.52        158.65        25.46 o
  12   0  14        242.22        227.06        30.50 o
  13   0  14         52.21         72.18        23.77 o
   1   1  14          1.33          9.80         9.80 o
   2   1  14       2708.87       2587.80        60.92 o
   3   1  14       1360.69       1318.34        30.57 o
   4   1  14       5471.08       5923.25        74.44 o
   5   1  14        611.91        596.90        21.09 o
   6   1  14         43.18         24.03         7.52 o
   7   1  14         32.31         27.76         4.78 o
   8   1  14        167.09        159.01        18.77 o
   9   1  14        139.86        146.64        15.38 o
  10   1  14         26.79         23.85        10.23 o
  11   1  14         34.72         31.12         9.63 o
  12   1  14        160.99        135.52        20.49 o
  13   1  14          0.10          3.20         9.21 o
   0   2  14       5583.14       5721.65       120.63 o
   1   2  14       1188.32       1241.31        43.07 o
   2   2  14        994.36        875.19        28.92 o
   3   2  14         66.18         61.09         6.99 o
   4   2  14        396.52        381.01        19.21 o
   5   2  14       2208.93       2225.89        55.81 o
   6   2  14          1.41         12.59         7.31 o
   7   2  14          2.05         22.00         8.26 o
   8   2  14        418.85        469.82        28.67 o
   9   2  14        377.47        398.92        29.51 o
  10   2  14        184.75        169.78        18.59 o
  11   2  14          9.21         29.63        10.26 o
  12   2  14         29.39         11.44        10.29 o
  13   2  14         14.37         15.19         7.27 o
   1   3  14        488.00        534.87        22.86 o
   2   3  14       1852.10       1816.00        46.77 o
   3   3  14       2283.63       2203.48        50.51 o
   4   3  14       2055.55       1990.00        38.28 o
   5   3  14        192.59        231.34        18.63 o
   6   3  14        172.70        194.50        15.79 o
   7   3  14        892.31        957.56        41.90 o
   8   3  14        387.38        381.31        26.85 o
   9   3  14          5.09         15.23        11.26 o
  10   3  14        380.40        399.01        36.25 o
  11   3  14         23.45         24.24        10.15 o
  12   3  14         18.96          8.29         9.41 o
  13   3  14          4.01         12.69         5.68 o
   0   4  14          0.36         22.06        13.73 o
   1   4  14        889.02        801.88        39.54 o
   2   4  14         30.07         46.68         9.81 o
   3   4  14        578.55        604.77        26.04 o
   4   4  14        337.39        345.42        20.21 o
   5   4  14          0.06          9.22         5.41 o
   6   4  14        841.55        866.54        38.16 o
   7   4  14         13.44         34.34         8.40 o
   8   4  14        101.55        111.80        15.01 o
   9   4  14          2.59         17.70         9.09 o
  10   4  14         95.04         79.68        13.84 o
  11   4  14         14.45         20.97         9.90 o
  12   4  14        182.72        206.29        26.09 o
   1   5  14         32.85         56.74        11.00 o
   2   5  14         37.50         53.70         8.98 o
   3   5  14       1075.65       1148.22        34.94 o
   4   5  14        877.96        842.58        30.89 o
   5   5  14        690.27        578.26        23.43 o
   6   5  14        803.26        827.70        39.04 o
   7   5  14          0.79          8.52         6.61 o
   8   5  14        720.20        779.11        41.08 o
   9   5  14        111.25        107.94        14.95 o
  10   5  14         69.28         50.45        11.49 o
  11   5  14         33.72         44.42        12.99 o
  12   5  14         21.89         36.18        11.63 o
   0   6  14       3453.30       3200.85        93.06 o
   1   6  14         89.81        110.10        13.53 o
   2   6  14          0.14          8.87         7.12 o
   3   6  14        243.24        213.69        14.82 o
   4   6  14       1181.24       1134.64        39.07 o
   5   6  14         96.05         90.71        10.80 o
   6   6  14        219.72        225.79        21.03 o
   7   6  14         31.70         51.71        10.03 o
   8   6  14        386.53        375.95        25.44 o
   9   6  14          0.00         14.88         8.41 o
  10   6  14        134.64        136.55        24.07 o
  11   6  14          2.34         14.59        10.33 o
   1   7  14        104.52         83.14        10.50 o
   2   7  14       2217.55       2181.68        61.98 o
   3   7  14         17.08         13.38         3.87 o
   4   7  14          2.68          2.31         4.11 o
   5   7  14        351.57        323.44        21.94 o
   6   7  14         45.91         40.58         7.27 o
   7   7  14         11.34         12.41         7.04 o
   8   7  14        268.24        298.11        26.83 o
   9   7  14          5.43          9.83         8.36 o
  10   7  14        107.81        117.85        22.87 o
   0   8  14        562.62        532.25        45.07 o
   1   8  14        250.05        230.95        19.57 o
   2   8  14        214.78        190.54        19.40 o
   3   8  14         10.02          6.73         6.50 o
   4   8  14         76.93         65.75        10.95 o
   5   8  14        286.90        286.63        25.02 o
   6   8  14         76.54         54.44        12.35 o
   7   8  14          7.85         25.28         9.94 o
   8   8  14         29.14         28.53         8.13 o
   9   8  14         26.31         19.95        20.75 o
   1   9  14        119.24        111.67        16.75 o
   2   9  14          4.76         15.80         9.30 o
   3   9  14         17.14         39.24        13.64 o
   4   9  14          4.21          7.12         7.69 o
   5   9  14         23.28         31.73         6.65 o
   6   9  14          6.38         12.72        10.32 o
   7   9  14          1.62          1.15         7.91 o
   0  10  14        943.99       1145.66        97.77 o
   1  10  14         12.61          5.55        11.15 o
   2  10  14        255.60        274.60        33.84 o
   3  10  14          1.02          0.00         6.13 o
   4  10  14         34.07         28.43        12.17 o
   5  10  14         59.94         51.42        12.89 o
   1   1  15         81.84         95.05        11.95 o
   2   1  15        111.58        195.77        16.26 o
   3   1  15        126.94        145.74        10.94 o
   4   1  15       1734.09       1769.96        41.56 o
   5   1  15         76.56         99.69        10.81 o
   6   1  15        401.34        436.22        21.25 o
   7   1  15        109.78        105.04        10.62 o
   8   1  15       1953.36       1875.95        61.75 o
   9   1  15         75.21         72.82        12.83 o
  10   1  15        305.48        300.29        29.11 o
  11   1  15         26.42         28.64         7.39 o
  12   1  15        119.99        135.00        20.02 o
  13   1  15          5.77         16.13         6.89 o
   0   2  15          0.40         42.04        23.95 o
   1   2  15       1346.42       1395.62        43.34 o
   2   2  15       2587.77       2372.21        49.08 o
   3   2  15        237.29        215.44        15.47 o
   4   2  15       2477.16       2383.66        55.34 o
   5   2  15        457.21        508.56        27.53 o
   6   2  15       1967.62       2057.47        53.09 o
   7   2  15        314.04        325.01        22.53 o
   8   2  15        418.20        492.26        29.45 o
   9   2  15         29.84         35.18         8.83 o
  10   2  15         23.20         27.19         8.24 o
  11   2  15         35.70         48.27        11.81 o
  12   2  15        177.26        178.13        24.09 o
  13   2  15          0.43          6.60         7.75 o
   1   3  15        226.91        242.10        15.77 o
   2   3  15        335.15        350.84        25.21 o
   3   3  15        513.49        536.05        21.81 o
   4   3  15          0.52          6.86         5.57 o
   5   3  15        368.64        311.14        22.43 o
   6   3  15       2456.51       2601.35        66.50 o
   7   3  15        161.38        166.36        17.84 o
   8   3  15         18.97          8.03         6.02 o
   9   3  15         13.27          5.75         4.61 o
  10   3  15         11.18         11.58         7.70 o
  11   3  15         19.54         18.73        12.32 o
  12   3  15          3.57          6.52         7.69 o
   0   4  15       4293.24       4384.60       164.02 o
   1   4  15        252.19        235.00        14.84 o
   2   4  15         24.99         37.81         6.70 o
   3   4  15         93.40         87.97        10.20 o
   4   4  15       1579.53       1573.74        49.19 o
   5   4  15         38.58         36.42         6.74 o
   6   4  15       5956.99       6137.60       103.80 o
   7   4  15          5.50          9.86        13.49 o
   8   4  15         49.55         32.64         7.67 o
   9   4  15        243.81        282.56        25.58 o
  10   4  15         24.12          0.85        12.47 o
  11   4  15         12.50          8.84        10.72 o
  12   4  15         16.53         21.67         7.70 o
   1   5  15          5.78          3.56         6.97 o
   2   5  15       2237.57       2169.23        56.81 o
   3   5  15        117.86        111.14        11.11 o
   4   5  15       1928.89       1910.29        50.61 o
   5   5  15          0.42          0.00         3.50 o
   6   5  15        417.41        442.44        27.30 o
   7   5  15          4.93          4.32         8.43 o
   8   5  15        186.23        203.22        21.43 o
   9   5  15         11.09         15.99         7.44 o
  10   5  15        240.41        274.94        27.01 o
  11   5  15          5.54         13.02         7.99 o
   0   6  15        282.59        254.31        30.72 o
   1   6  15        184.66        203.24        17.91 o
   2   6  15        726.96        702.96        31.21 o
   3   6  15        300.56        301.16        18.09 o
   4   6  15        738.54        742.81        32.46 o
   5   6  15        461.31        439.50        26.90 o
   6   6  15       1030.16       1050.35        42.59 o
   7   6  15        259.95        232.47        19.88 o
   8   6  15        172.38        155.62        17.54 o
   9   6  15         11.09         10.38         6.54 o
  10   6  15         21.46         21.38         7.84 o
  11   6  15         83.34         89.33        17.93 o
   1   7  15        205.78        163.97        15.12 o
   2   7  15         47.30         58.13         9.62 o
   3   7  15         78.79         91.36        12.86 o
   4   7  15        164.48        157.01        15.20 o
   5   7  15        114.73        101.23        13.63 o
   6   7  15        126.38         99.63        12.64 o
   7   7  15          4.15          3.92         5.09 o
   8   7  15          2.98         10.59         6.61 o
   9   7  15         54.44         42.96         7.28 o
  10   7  15         80.56         54.70        12.96 o
   0   8  15        682.74        684.44        48.46 o
   1   8  15        224.53        246.62        22.15 o
   2   8  15         38.57         60.29        12.74 o
   3   8  15        227.24        228.44        22.21 o
   4   8  15         26.65         15.58         7.81 o
   5   8  15          1.10         21.54         7.38 o
   6   8  15        110.81        133.43        21.20 o
   7   8  15         19.60         38.10        10.00 o
   8   8  15          2.31          6.84         9.05 o
   1   9  15         16.60         11.33         4.20 o
   2   9  15        217.68        205.41        25.41 o
   3   9  15         90.02         81.01        16.51 o
   4   9  15         39.28         53.61        11.74 o
   5   9  15          2.14         10.19         7.34 o
   6   9  15          8.55         10.38         7.06 o
   7   9  15          4.77         13.37         6.10 o
   0  10  15         74.36        149.13        42.60 o
   1  10  15          0.14          0.00         6.28 o
   2  10  15          0.28          9.92        11.08 o
   3  10  15          0.23          7.06         4.86 o
   4  10  15         52.69         80.43        18.70 o
   0   0  16       3699.59       3750.32       206.88 o
   1   0  16       1296.24       1405.59        90.37 o
   2   0  16       1705.08       1616.37        69.21 o
   3   0  16       1197.41       1305.11        51.27 o
   4   0  16       1173.12       1260.12        49.36 o
   5   0  16       1125.82       1092.36        58.31 o
   6   0  16       4141.11       4368.88       102.62 o
   7   0  16        522.94        556.11        42.60 o
   8   0  16        865.05        861.45        50.15 o
   9   0  16         10.56         13.14        17.46 o
  10   0  16       1225.08       1190.87        77.31 o
  11   0  16         22.38         29.67        15.79 o
  12   0  16         58.14         35.20        13.61 o
  13   0  16          0.63         10.21        27.06 o
   1   1  16         38.90         33.04         9.89 o
   2   1  16        852.38        871.48        43.86 o
   3   1  16        537.58        557.93        23.26 o
   4   1  16        422.05        433.95        21.05 o
   5   1  16        116.44         78.93        10.05 o
   6   1  16        266.45        236.39        16.08 o
   7   1  16          0.19          0.24         2.73 o
   8   1  16        187.51        218.40        21.01 o
   9   1  16         15.74         49.68        12.35 o
  10   1  16        130.56        133.29        19.92 o
  11   1  16         88.28         43.31        12.82 o
  12   1  16        201.44        197.59        24.50 o
  13   1  16         27.07         11.13        13.04 o
   0   2  16          9.43         17.97        11.97 o
   1   2  16       1473.09       1411.16        51.51 o
   2   2  16       1362.06       1455.43        34.94 o
   3   2  16       1040.41       1131.17        34.93 o
   4   2  16          0.13          9.39         6.70 o
   5   2  16         98.86         94.55        12.62 o
   6   2  16         75.05         82.48        11.77 o
   7   2  16        158.60        161.78        16.52 o
   8   2  16        169.82        167.53        15.75 o
   9   2  16         70.30         68.48        12.81 o
  10   2  16        152.54        135.15        18.17 o
  11   2  16         10.53         33.88        10.80 o
  12   2  16          4.51          0.00        10.33 o
   1   3  16       2743.44       2693.29        50.76 o
   2   3  16       1982.02       2084.79        65.52 o
   3   3  16        868.18        896.90        30.99 o
   4   3  16       1393.52       1469.74        47.48 o
   5   3  16        151.00        178.58        17.61 o
   6   3  16         42.62         37.01         7.85 o
   7   3  16         54.51         51.61        11.42 o
   8   3  16        441.09        496.20        30.82 o
   9   3  16        163.57        167.52        18.55 o
  10   3  16         70.96         68.66        13.01 o
  11   3  16         45.68         43.48        13.98 o
  12   3  16          0.80          6.64         7.66 o
   0   4  16        425.41        423.75        54.10 o
   1   4  16         74.71         97.55        13.37 o
   2   4  16        327.49        314.91        19.73 o
   3   4  16        450.72        469.18        23.99 o
   4   4  16        388.73        413.41        25.64 o
   5   4  16          0.70         22.83         7.20 o
   6   4  16         18.66         32.48        10.14 o
   7   4  16        644.53        667.23        35.80 o
   8   4  16        343.34        321.22        23.99 o
   9   4  16        101.09        104.24        15.97 o
  10   4  16          2.63          3.93         8.21 o
  11   4  16         23.49         17.14         7.48 o
  12   4  16         58.97         52.78        12.68 o
   1   5  16         19.80         15.63         6.62 o
   2   5  16       1736.11       1762.73        56.17 o
   3   5  16        232.19        201.49        16.13 o
   4   5  16       1290.03       1272.03        41.66 o
   5   5  16         16.18         27.30         5.13 o
   6   5  16        612.97        621.59        32.56 o
   7   5  16         48.19         34.31         7.18 o
   8   5  16       1032.49       1050.90        49.30 o
   9   5  16         35.26         54.26        13.08 o
  10   5  16         32.32         28.16        10.58 o
  11   5  16          4.56          1.07         4.93 o
   0   6  16        943.06        978.44        66.07 o
   1   6  16        489.22        498.40        27.64 o
   2   6  16        199.37        201.34        16.43 o
   3   6  16         65.29         70.91         9.65 o
   4   6  16       1374.92       1453.64        48.78 o
   5   6  16        132.85        147.72        16.50 o
   6   6  16        322.00        346.69        24.23 o
   7   6  16          2.12          9.32         6.22 o
   8   6  16         11.01          3.82         6.61 o
   9   6  16          9.09         11.05         7.48 o
  10   6  16        124.77        135.91        20.18 o
   1   7  16         14.22          6.43         6.30 o
   2   7  16        205.93        223.04        17.34 o
   3   7  16          1.38         10.44         5.74 o
   4   7  16          5.99          0.00         3.86 o
   5   7  16         22.93          9.44         3.03 o
   6   7  16        285.64        279.87        21.62 o
   7   7  16         53.81         26.17         8.15 o
   8   7  16         26.40         25.47         5.53 o
   9   7  16          5.75          2.57         8.28 o
   0   8  16         19.19          8.26         8.63 o
   1   8  16         11.95         15.24         8.92 o
   2   8  16         39.44         34.83         8.91 o
   3   8  16         50.28         42.82        10.57 o
   4   8  16         27.84         33.65         8.12 o
   5   8  16          6.16          3.49         6.10 o
   6   8  16          0.13          6.70         5.08 o
   7   8  16          0.01          0.00         4.65 o
   8   8  16          5.18          3.56         5.92 o
   1   9  16         27.22         28.62        11.56 o
   2   9  16        195.23        200.98        25.44 o
   3   9  16         13.40         10.07         8.87 o
   4   9  16         10.69         24.39        10.45 o
   5   9  16          8.57          8.06        10.21 o
   6   9  16        159.44        168.33        25.10 o
   0  10  16        348.09        358.55        55.23 o
   1  10  16        147.67        175.26        30.08 o
   2  10  16         28.44         38.78        12.89 o
   3  10  16          9.41          8.01         8.71 o
   4  10  16        124.00        132.07        22.75 o
   1   1  17        270.43        246.82        24.12 o
   2   1  17       1860.41       1880.23        65.08 o
   3   1  17        120.22         91.32         9.65 o
   4   1  17        889.62        973.57        34.77 o
   5   1  17         28.80         28.26         6.92 o
   6   1  17        268.80        251.09        16.88 o
   7   1  17       1250.90       1350.84        44.29 o
   8   1  17        179.50        165.64        21.40 o
   9   1  17        398.90        437.68        30.83 o
  10   1  17         64.26         67.25        13.65 o
  11   1  17          0.42         18.27        10.28 o
  12   1  17         78.43         57.26        15.46 o
   0   2  17        493.99        508.09        43.63 o
   1   2  17        137.24        157.27        29.44 o
   2   2  17       3545.64       3498.77       144.41 o
   3   2  17       2027.39       2204.08        52.71 o
   4   2  17        101.06        100.26         9.72 o
   5   2  17       4005.65       4038.49       106.96 o
   6   2  17        748.71        786.56        33.74 o
   7   2  17       1157.08       1217.70        47.07 o
   8   2  17          8.33         11.58         5.25 o
   9   2  17        180.75        148.27        18.44 o
  10   2  17          8.95         10.54         6.48 o
  11   2  17          0.32          0.00        10.53 o
  12   2  17        114.56        137.31        24.53 o
   1   3  17         10.64         36.48         9.50 o
   2   3  17         13.97         20.86         9.99 o
   3   3  17        443.31        413.54        25.36 o
   4   3  17         90.65        109.45        14.50 o
   5   3  17        576.42        586.29        33.60 o
   6   3  17         93.92         98.05        13.02 o
   7   3  17         16.51         11.38         6.72 o
   8   3  17         72.03         71.14        10.48 o
   9   3  17          1.62         18.45         8.15 o
  10   3  17         70.48         72.02        13.93 o
  11   3  17         10.54          3.57        12.81 o
  12   3  17          0.00          0.10        11.40 o
   0   4  17       1080.11       1017.83        62.03 o
   1   4  17       1557.53       1575.90        54.24 o
   2   4  17          4.39         10.51         6.24 o
   3   4  17         65.72         60.31         9.92 o
   4   4  17         75.52         94.11        13.91 o
   5   4  17        588.15        609.89        30.15 o
   6   4  17        323.62        305.26        21.68 o
   7   4  17        194.80        238.99        24.18 o
   8   4  17         16.10          2.68         3.65 o
   9   4  17         44.14         30.54         7.20 o
  10   4  17         53.76         38.24        13.69 o
  11   4  17        113.50        154.01        25.70 o
   1   5  17         41.54         40.25         5.50 o
   2   5  17       1293.45       1277.59        45.06 o
   3   5  17         86.25         85.23         9.22 o
   4   5  17        384.62        403.54        24.28 o
   5   5  17        280.22        289.48        19.50 o
   6   5  17         11.97          6.11         7.26 o
   7   5  17         10.51         14.75         6.99 o
   8   5  17        172.67        175.74        19.43 o
   9   5  17          9.66         13.92         6.84 o
  10   5  17        130.63        129.94        18.24 o
  11   5  17          0.57          0.00         9.81 o
   0   6  17        862.58        846.54        62.59 o
   1   6  17         39.65         29.16         5.92 o
   2   6  17        131.33        159.88        16.37 o
   3   6  17        272.33        231.49        18.89 o
   4   6  17        868.99        815.53        37.12 o
   5   6  17        453.94        416.67        26.87 o
   6   6  17          8.75         14.01         6.32 o
   7   6  17        316.35        270.51        21.61 o
   8   6  17         34.37         20.82         6.58 o
   9   6  17         23.83         16.48         9.94 o
  10   6  17          0.04          5.18         8.63 o
   1   7  17          0.34          0.00         4.91 o
   2   7  17          1.64         10.95         6.28 o
   3   7  17       1678.67       1573.20        52.63 o
   4   7  17        251.75        220.18        20.10 o
   5   7  17        103.40         93.56        12.90 o
   6   7  17          0.50          8.12         5.48 o
   7   7  17         65.41         52.58         9.18 o
   8   7  17         17.70          7.63         5.64 o
   9   7  17         55.49         42.72        11.03 o
   0   8  17         24.33         34.43        10.76 o
   1   8  17        101.01        116.96        19.31 o
   2   8  17         22.69         16.99         8.00 o
   3   8  17         30.71         21.05         5.40 o
   4   8  17        254.00        243.57        23.77 o
   5   8  17         58.67         45.87         9.22 o
   6   8  17        137.71        149.61        18.63 o
   7   8  17         21.97         28.89        10.79 o
   8   8  17         34.10         47.27        11.40 o
   1   9  17         40.21         29.44        12.63 o
   2   9  17        220.24        241.32        29.88 o
   3   9  17        149.55        190.24        25.97 o
   4   9  17          1.33          0.00         6.34 o
   5   9  17         50.49         70.84        15.67 o
   6   9  17         13.43         15.33         9.37 o
   0  10  17         19.03         36.35        20.99 o
   1  10  17          5.82         13.43        11.20 o
   2  10  17          0.34          1.77         6.74 o
   3  10  17         38.08         33.13        15.71 o
   0   0  18        290.57        305.64        65.19 o
   1   0  18         32.88         77.96        42.84 o
   2   0  18       6103.30       5948.29       199.30 o
   3   0  18         16.07         34.93         9.40 o
   4   0  18        550.70        517.13        33.51 o
   5   0  18          4.06         12.06         4.38 o
   6   0  18          0.22          0.00         8.03 o
   7   0  18       2928.71       3067.43       112.21 o
   8   0  18        169.63        185.37        28.12 o
   9   0  18        224.67        254.13        60.46 o
  10   0  18        373.85        345.68        50.98 o
  11   0  18          7.93         44.00        20.40 o
  12   0  18        355.29        382.55        58.68 o
   1   1  18          9.84         10.69        11.33 o
   2   1  18        161.84        251.72        27.68 o
   3   1  18          6.83          7.44         5.64 o
   4   1  18        496.17        425.75        24.75 o
   5   1  18        186.52        155.40        14.70 o
   6   1  18          3.63          6.25         3.48 o
   7   1  18        156.97        167.30        15.96 o
   8   1  18        497.63        492.87        32.23 o
   9   1  18        115.85        142.74        21.33 o
  10   1  18         45.25         41.82        10.17 o
  11   1  18          5.16          5.85         8.87 o
  12   1  18         40.69         61.77        14.46 o
   0   2  18         66.13        121.02        22.31 o
   1   2  18       1588.76       1733.31        60.07 o
   2   2  18        409.88        435.52        26.24 o
   3   2  18          7.72          6.59        10.60 o
   4   2  18          0.33          0.75         6.11 o
   5   2  18          8.55          9.80         5.45 o
   6   2  18         11.94         21.20         5.55 o
   7   2  18        462.80        456.27        32.16 o
   8   2  18        242.74        239.42        23.12 o
   9   2  18        131.92         90.29        12.91 o
  10   2  18          4.68         12.81         5.90 o
  11   2  18        366.83        387.21        37.53 o
  12   2  18         41.40         48.92        22.21 o
   1   3  18       3130.35       3172.00        64.48 o
   2   3  18        261.58        321.55        27.89 o
   3   3  18       1826.26       1876.51        70.68 o
   4   3  18         63.89         59.84         9.63 o
   5   3  18        214.79        226.56        20.01 o
   6   3  18        262.76        306.66        22.62 o
   7   3  18        153.23        138.31        15.40 o
   8   3  18        390.81        473.19        29.11 o
   9   3  18        229.60        296.59        26.24 o
  10   3  18         40.24         50.46        10.87 o
  11   3  18         11.91          8.57         6.53 o
  12   3  18         21.92         42.72         9.44 o
   0   4  18       1801.00       1764.39        73.36 o
   1   4  18       1253.33       1310.02        50.90 o
   2   4  18         18.95         34.33         6.69 o
   3   4  18        125.55        131.59        13.91 o
   4   4  18        143.46        140.09        15.18 o
   5   4  18        288.11        300.77        23.13 o
   6   4  18         34.33         29.73         8.41 o
   7   4  18       2595.91       2544.40        76.51 o
   8   4  18         35.60         53.26        10.59 o
   9   4  18        125.38        115.29        16.95 o
  10   4  18         63.04         40.65         8.05 o
  11   4  18         81.92         94.39        19.83 o
   1   5  18         37.14         21.25        10.52 o
   2   5  18        269.37        303.41        22.50 o
   3   5  18        290.02        284.00        20.29 o
   4   5  18          1.31          8.44         6.55 o
   5   5  18        656.23        639.40        29.45 o
   6   5  18          8.04          7.31         4.39 o
   7   5  18        140.28        145.23        17.99 o
   8   5  18         61.81         67.19        12.79 o
   9   5  18          0.18          5.94         5.06 o
  10   5  18         60.86         68.12        14.10 o
  11   5  18         67.51         59.90        14.04 o
   0   6  18        207.32        241.94        33.73 o
   1   6  18        393.49        358.94        30.64 o
   2   6  18         11.59         11.00         5.01 o
   3   6  18         19.72         10.66         5.67 o
   4   6  18        155.31        137.74        15.87 o
   5   6  18        534.83        491.04        28.92 o
   6   6  18         52.98         53.85        10.16 o
   7   6  18         70.87         62.32        10.77 o
   8   6  18         51.32         38.82        10.24 o
   9   6  18         32.03         18.33         7.47 o
  10   6  18          0.19          0.00         8.39 o
   1   7  18        155.42        128.73        13.70 o
   2   7  18        811.23        754.74        35.82 o
   3   7  18        275.04        288.59        23.77 o
   4   7  18        108.22         97.67        14.75 o
   5   7  18         29.11         26.56         7.58 o
   6   7  18        113.71         75.12        10.79 o
   7   7  18        132.78        142.70        16.19 o
   8   7  18          2.30          0.00         5.59 o
   9   7  18         49.99         37.44        14.93 o
   0   8  18        285.41        260.17        32.96 o
   1   8  18         11.61         14.38         9.14 o
   2   8  18         92.82         70.62        12.53 o
   3   8  18         10.67          6.63         6.32 o
   4   8  18        127.84        121.31        17.34 o
   5   8  18          5.69         11.85        10.15 o
   6   8  18         57.69         40.15        12.65 o
   7   8  18         64.66         55.85        12.67 o
   1   9  18         30.22         13.73        15.15 o
   2   9  18         15.65         31.57        12.72 o
   3   9  18         33.25         66.22        16.52 o
   4   9  18          0.12         10.51         8.74 o
   5   9  18        175.56        167.19        22.59 o
   0  10  18         47.90         72.55        31.04 o
   1  10  18        105.35         97.68        22.25 o
   2  10  18          2.53          4.26        12.34 o
   1   1  19         15.17         10.94         8.67 o
   2   1  19         24.52         34.83        20.69 o
   3   1  19        267.70        220.02        16.17 o
   4   1  19        836.31        820.90        31.36 o
   5   1  19        436.14        459.87        25.83 o
   6   1  19         74.19         59.75         9.82 o
   7   1  19        403.48        400.41        27.82 o
   8   1  19         31.81         25.27        10.55 o
   9   1  19        361.10        360.40        32.23 o
  10   1  19          4.68         13.00        13.15 o
  11   1  19          0.09         14.25         9.15 o
  12   1  19         45.19         51.92        14.24 o
   0   2  19        303.12        293.76        48.03 o
   1   2  19       2428.24       2437.05        67.69 o
   2   2  19        230.63        237.33        19.49 o
   3   2  19        542.48        483.35        22.13 o
   4   2  19       1686.35       1628.28        61.14 o
   5   2  19       1302.53       1190.06        87.61 o
   6   2  19         38.72         42.62         9.46 o
   7   2  19        536.66        509.42        28.98 o
   8   2  19        299.55        280.72        25.25 o
   9   2  19         37.38         46.89        10.21 o
  10   2  19         87.79        100.80        16.66 o
  11   2  19        445.09        514.07        43.62 o
  12   2  19          6.33         21.09         8.53 o
   1   3  19        392.97        424.03        24.62 o
   2   3  19        902.21        875.43        33.64 o
   3   3  19          0.93          8.00         5.38 o
   4   3  19        452.74        473.68        29.88 o
   5   3  19       1561.01       1593.06        48.15 o
   6   3  19         64.75         62.74        11.15 o
   7   3  19        473.22        455.72        28.22 o
   8   3  19          0.93          3.82         9.44 o
   9   3  19        560.40        563.55        36.45 o
  10   3  19         39.26         52.17        12.11 o
  11   3  19          2.39          6.12         6.83 o
   0   4  19        775.84        792.65        61.20 o
   1   4  19       1191.98       1233.98        50.14 o
   2   4  19        220.51        195.98        19.59 o
   3   4  19        146.68        172.17        18.23 o
   4   4  19        135.60        111.85        15.26 o
   5   4  19        204.25        221.63        19.96 o
   6   4  19         69.24         90.62        14.62 o
   7   4  19         72.75        109.29        19.11 o
   8   4  19         20.01         18.15         7.19 o
   9   4  19          0.52         11.74        10.14 o
  10   4  19         27.35         20.12         8.65 o
  11   4  19          0.11          0.00         5.51 o
   1   5  19        725.80        784.83        49.83 o
   2   5  19         28.36         32.57        10.57 o
   3   5  19       2305.91       2375.11        61.46 o
   4   5  19          5.39          5.95         5.59 o
   5   5  19         17.24         41.63         8.35 o
   6   5  19         29.68         12.66         7.28 o
   7   5  19        176.07        186.09        21.75 o
   8   5  19          0.03          4.46         5.23 o
   9   5  19        158.12        165.89        20.16 o
  10   5  19          1.63          0.00         7.99 o
   0   6  19          0.02          0.00        13.66 o
   1   6  19         49.29         68.19        11.59 o
   2   6  19        135.37        109.63        13.86 o
   3   6  19       1065.72       1038.53        41.57 o
   4   6  19         52.30         38.49         6.93 o
   5   6  19        979.98        990.41        40.95 o
   6   6  19          7.76         24.61         6.45 o
   7   6  19         13.74         22.95         8.29 o
   8   6  19         36.15         35.47         7.45 o
   9   6  19         20.56         16.60         5.53 o
   1   7  19         96.25         82.69        14.37 o
   2   7  19        266.71        229.17        21.12 o
   3   7  19        597.53        647.04        36.65 o
   4   7  19         77.40         70.28        11.19 o
   5   7  19          1.86          4.86         4.14 o
   6   7  19          0.02          0.23         5.64 o
   7   7  19          0.01          5.15         4.54 o
   8   7  19         26.32         27.42         8.79 o
   0   8  19         33.31         25.00        16.02 o
   1   8  19        234.57        220.23        24.99 o
   2   8  19        131.42        136.29        17.95 o
   3   8  19          7.00          7.85         7.53 o
   4   8  19         96.40         93.81        15.43 o
   5   8  19        349.28        335.59        28.07 o
   6   8  19          5.18         10.17         9.49 o
   7   8  19        191.56        209.97        25.48 o
   1   9  19        183.82        163.04        27.69 o
   2   9  19         27.50         22.61         9.01 o
   3   9  19        305.00        320.36        33.18 o
   4   9  19         13.56          9.03         7.02 o
   5   9  19         35.84         23.12        14.14 o
   0   0  20        528.14        564.63        90.72 o
   1   0  20        263.60        224.63        40.28 o
   2   0  20       1337.78       1196.84        92.05 o
   3   0  20         17.19         29.79        12.98 o
   4   0  20        289.71        365.27        40.16 o
   5   0  20         35.06         48.04        15.71 o
   6   0  20        167.83        206.57        28.14 o
   7   0  20        108.47         99.26        16.86 o
   8   0  20         10.84         22.76        33.47 o
   9   0  20        111.39        102.98        28.59 o
  10   0  20        480.98        477.47        60.84 o
  11   0  20        496.93        485.89        63.15 o
  12   0  20        146.89         87.89        31.32 o
   1   1  20         71.73         66.69        11.49 o
   2   1  20         43.14         48.98        12.38 o
   3   1  20        365.39        446.18        27.46 o
   4   1  20        746.60        808.24        32.80 o
   5   1  20        234.10        255.02        17.39 o
   6   1  20         49.67         31.36         6.50 o
   7   1  20         41.94         56.56        13.01 o
   8   1  20          9.56         10.83         5.48 o
   9   1  20        273.92        310.07        33.49 o
  10   1  20         10.45          7.52         9.53 o
  11   1  20         72.05         25.91        13.27 o
  12   1  20        120.40         92.31        18.21 o
   0   2  20        351.97        356.97        41.90 o
   1   2  20         18.38         88.07        19.25 o
   2   2  20        189.26        178.68        17.29 o
   3   2  20         44.13         43.77         9.68 o
   4   2  20         93.33         87.57        13.63 o
   5   2  20        842.98        799.10        60.70 o
   6   2  20        285.59        261.02        22.80 o
   7   2  20         70.36         61.85        16.57 o
   8   2  20        154.34        112.78        15.46 o
   9   2  20          0.04          7.31         7.92 o
  10   2  20         49.71         42.70        11.74 o
  11   2  20         29.42         64.29        16.83 o
   1   3  20        943.38        867.52        34.75 o
   2   3  20       1228.30       1239.53        41.76 o
   3   3  20       1193.90       1000.16        68.01 o
   4   3  20       1261.12       1356.70        52.81 o
   5   3  20        319.38        348.53        25.51 o
   6   3  20        257.79        246.32        20.48 o
   7   3  20        474.14        460.95        28.73 o
   8   3  20        100.80        100.78        15.19 o
   9   3  20        352.07        422.17        32.00 o
  10   3  20         78.18         78.79        16.52 o
  11   3  20         56.80         34.94        19.94 o
   0   4  20        213.41        214.63        32.63 o
   1   4  20        423.47        456.43        28.81 o
   2   4  20        315.39        415.30        30.40 o
   3   4  20        212.53        225.53        21.87 o
   4   4  20        403.67        452.11        32.02 o
   5   4  20        919.11        951.22        44.27 o
   6   4  20       1359.14       1344.08        71.24 o
   7   4  20        275.59        305.66        27.20 o
   8   4  20        150.23        161.28        18.53 o
   9   4  20        105.22        121.60        18.11 o
  10   4  20         15.18         17.84         8.72 o
  11   4  20         83.68        103.23        20.45 o
   1   5  20         67.95         77.30        17.45 o
   2   5  20        356.19        392.01        30.03 o
   3   5  20        615.73        657.25        35.17 o
   4   5  20         26.63         20.10         7.43 o
   5   5  20        103.97        102.77        12.83 o
   6   5  20        468.40        466.50        33.44 o
   7   5  20          0.06          1.67         6.50 o
   8   5  20          3.08          8.83         6.15 o
   9   5  20          5.16          5.41         9.18 o
  10   5  20         16.02         23.54        16.32 o
   0   6  20        931.80        772.49        80.40 o
   1   6  20        354.91        351.37        32.04 o
   2   6  20         71.65         42.28        10.24 o
   3   6  20          0.11          9.31         9.34 o
   4   6  20        270.05        267.54        22.32 o
   5   6  20         73.28         84.87        12.53 o
   6   6  20         10.37          9.37         7.15 o
   7   6  20        278.78        270.66        23.70 o
   8   6  20          4.98          3.74         6.14 o
   9   6  20         11.84         11.32         6.67 o
   1   7  20        317.72        327.42        27.13 o
   2   7  20        351.22        338.84        25.70 o
   3   7  20        211.94        225.06        22.81 o
   4   7  20         10.57          0.45         8.34 o
   5   7  20         72.92         70.65        13.03 o
   6   7  20         73.26         41.17        12.18 o
   7   7  20         39.62         36.14        10.64 o
   8   7  20        232.00        247.81        24.25 o
   0   8  20          8.17          0.00         8.73 o
   1   8  20          3.29          6.44        11.08 o
   2   8  20         83.89         81.03        14.93 o
   3   8  20         51.78         45.62         8.69 o
   4   8  20        244.72        226.65        23.66 o
   5   8  20          0.71          0.06         5.53 o
   6   8  20         62.55         36.68         9.82 o
   1   9  20         59.14         77.30        24.46 o
   2   9  20        121.83        142.33        25.29 o
   3   9  20         40.40         36.37         9.24 o
   4   9  20         63.94         68.15        14.52 o
   1   1  21         26.15         39.17        14.53 o
   2   1  21        538.69        522.18        37.69 o
   3   1  21       1555.62       1542.50        51.53 o
   4   1  21          0.07         14.33         5.24 o
   5   1  21        101.09        125.45        12.96 o
   6   1  21         86.77         89.70        15.40 o
   7   1  21         11.16         18.59         6.83 o
   8   1  21         61.99         46.82         8.13 o
   9   1  21         10.95         46.26        18.33 o
  10   1  21         11.78         19.73        11.87 o
  11   1  21         22.58         30.47        11.59 o
   0   2  21       1554.89       1545.22        74.70 o
   1   2  21          5.13         14.16         9.77 o
   2   2  21        665.41        707.42        36.89 o
   3   2  21          0.19          4.06         4.36 o
   4   2  21        789.81        671.75        53.08 o
   5   2  21         50.22         54.70        15.37 o
   6   2  21          4.11          2.01         5.30 o
   7   2  21         13.63          5.07         4.21 o
   8   2  21         33.12         49.86        12.76 o
   9   2  21          1.86          0.00        10.28 o
  10   2  21        147.74        168.44        25.95 o
  11   2  21         41.15         20.64        12.81 o
   1   3  21        142.47        158.68        16.22 o
   2   3  21        100.21        122.15        14.25 o
   3   3  21         70.21         63.16        10.89 o
   4   3  21        868.97        968.00        41.68 o
   5   3  21         60.87         63.34        11.41 o
   6   3  21        243.84        254.31        22.93 o
   7   3  21         32.73         28.05        10.10 o
   8   3  21        234.76        229.74        25.43 o
   9   3  21          1.37         12.46         8.06 o
  10   3  21          2.17         13.70         6.25 o
  11   3  21         43.39         45.20        12.00 o
   0   4  21        839.36        812.53        52.86 o
   1   4  21         88.05        103.63        13.48 o
   2   4  21         68.10         67.55        12.11 o
   3   4  21        259.24        256.18        22.93 o
   4   4  21        217.00        225.15        22.86 o
   5   4  21         46.47         79.71        14.73 o
   6   4  21         54.11         59.36        10.60 o
   7   4  21         71.32         79.19        18.20 o
   8   4  21        135.02        144.75        20.49 o
   9   4  21         34.19         57.92        13.72 o
  10   4  21          0.39          2.22         4.76 o
   1   5  21         34.57         18.07        19.75 o
   2   5  21        898.78        866.99        45.03 o
   3   5  21        124.72        133.14        15.40 o
   4   5  21        625.81        642.66        38.33 o
   5   5  21         30.47         30.32         7.88 o
   6   5  21          4.68          4.43         5.81 o
   7   5  21         33.54         32.64         9.88 o
   8   5  21        330.83        321.31        29.54 o
   9   5  21         31.56         45.22        12.30 o
  10   5  21         94.55        102.74        19.44 o
   0   6  21        291.67        235.52        36.72 o
   1   6  21         15.92          0.09         8.92 o
   2   6  21         59.64         69.72        16.48 o
   3   6  21         89.15         98.65        17.93 o
   4   6  21       1290.18       1273.14        49.21 o
   5   6  21          0.50         11.50         6.15 o
   6   6  21        383.52        389.61        28.34 o
   7   6  21         31.67         23.28         8.72 o
   8   6  21          1.10          8.37         7.31 o
   9   6  21         19.18         13.70         9.40 o
   1   7  21          0.12          3.91         7.07 o
   2   7  21         30.45         41.91        10.85 o
   3   7  21         91.54         67.28        11.46 o
   4   7  21         33.73         27.18         8.67 o
   5   7  21          3.04          1.21         4.62 o
   6   7  21         17.33         13.58         7.48 o
   7   7  21         15.58         13.55         7.12 o
   8   7  21          0.13         10.47         7.42 o
   0   8  21        229.50        225.81        39.32 o
   1   8  21        166.43        180.14        26.60 o
   2   8  21          3.88          9.38         7.58 o
   3   8  21         44.68         38.53         9.98 o
   4   8  21          1.87         11.24         5.13 o
   5   8  21        165.80        155.39        20.25 o
   6   8  21        261.51        250.29        26.24 o
   1   9  21         80.23         91.35        23.65 o
   2   9  21         38.00         18.41        14.27 o
   3   9  21          2.44          9.77         7.19 o
   0   0  22        182.14        209.56        56.41 o
   1   0  22          5.65         36.06        44.99 o
   2   0  22        575.69        489.10        32.30 o
   3   0  22        232.97        299.14        36.79 o
   4   0  22        668.26        558.28        39.51 o
   5   0  22        590.87        560.31        39.13 o
   6   0  22        704.76        747.60        58.69 o
   7   0  22        432.00        331.51        32.42 o
   8   0  22         11.94          9.01         7.47 o
   9   0  22        388.61        420.11        65.57 o
  10   0  22        279.24        274.31        45.94 o
  11   0  22          5.47          5.87        17.10 o
   1   1  22         22.03         39.91        30.11 o
   2   1  22        670.35        658.19        44.06 o
   3   1  22        588.92        561.46        32.34 o
   4   1  22        688.38        617.90        34.66 o
   5   1  22         83.10         99.97        11.15 o
   6   1  22          0.82          0.00         4.35 o
   7   1  22         30.12         27.72         9.13 o
   8   1  22          1.09          0.00         9.64 o
   9   1  22        113.13        119.11        25.35 o
  10   1  22        154.66        108.34        20.55 o
  11   1  22         12.20          7.64        16.81 o
   0   2  22         12.73         81.64        24.46 o
   1   2  22        197.78        214.00        22.67 o
   2   2  22          2.60         27.58        10.65 o
   3   2  22          8.76          0.00         4.40 o
   4   2  22         53.05         40.53        10.04 o
   5   2  22        930.20        966.11        49.92 o
   6   2  22          0.10         16.93         8.06 o
   7   2  22         80.54         53.89        10.50 o
   8   2  22          4.24          2.61         3.02 o
   9   2  22          0.43          2.70         8.77 o
  10   2  22         11.90         28.92        13.98 o
  11   2  22         27.04         88.00        21.99 o
   1   3  22          1.88          6.61         7.25 o
   2   3  22        441.76        401.77        24.60 o
   3   3  22          7.31         15.88         7.45 o
   4   3  22        708.46        771.79        44.18 o
   5   3  22          6.79          6.76         7.74 o
   6   3  22         29.79         12.06         5.55 o
   7   3  22        195.77        192.45        23.33 o
   8   3  22         26.75         24.87        13.06 o
   9   3  22         34.36         31.68        12.24 o
  10   3  22        262.79        282.96        32.29 o
   0   4  22         42.39        122.85        25.80 o
   1   4  22        262.53        333.78        26.08 o
   2   4  22          0.09         14.58         7.43 o
   3   4  22        176.87        186.73        19.20 o
   4   4  22          1.47          4.99         6.45 o
   5   4  22         22.00         22.43         7.88 o
   6   4  22        232.31        228.47        25.30 o
   7   4  22        357.96        343.46        29.89 o
   8   4  22          9.12          5.44         9.07 o
   9   4  22          9.90         12.40         8.26 o
  10   4  22         23.36         31.55        10.57 o
   1   5  22        365.30        338.70        31.21 o
   2   5  22        111.05         85.68        15.42 o
   3   5  22         22.08          9.39         6.90 o
   4   5  22         23.89         47.27        12.42 o
   5   5  22         26.57         45.75         9.78 o
   6   5  22         45.89         43.72         9.54 o
   7   5  22        204.29        218.94        24.23 o
   8   5  22        215.36        209.51        27.59 o
   9   5  22         40.37         56.19        12.83 o
   0   6  22        644.71        676.23        65.73 o
   1   6  22          5.90          7.86         8.69 o
   2   6  22        440.50        425.54        37.25 o
   3   6  22         59.84         58.62        12.73 o
   4   6  22        301.89        311.48        26.59 o
   5   6  22          1.12          2.57         6.13 o
   6   6  22        333.61        354.03        27.82 o
   7   6  22        195.90        221.52        23.46 o
   8   6  22          5.27          5.39         5.88 o
   1   7  22          1.27          3.89         9.27 o
   2   7  22        178.77        179.10        22.19 o
   3   7  22         30.71         47.18        12.49 o
   4   7  22        247.02        314.08        29.41 o
   5   7  22          0.05          7.51         8.15 o
   6   7  22         33.24         24.99        12.22 o
   7   7  22        168.64        133.72        18.30 o
   0   8  22          1.28         16.39        18.06 o
   1   8  22         40.00         23.66        11.67 o
   2   8  22          5.80          7.76         6.00 o
   3   8  22          0.00          6.91         8.52 o
   4   8  22          1.58          4.55         5.60 o
   5   8  22        141.73        130.73        18.66 o
   1   9  22         66.84         67.77        19.08 o
   2   9  22         26.12         36.27        16.15 o
   1   1  23        395.90        347.94        38.68 o
   2   1  23       1553.41       1638.07        69.48 o
   3   1  23        809.65        880.27        40.86 o
   4   1  23        450.30        403.53        27.44 o
   5   1  23         77.18         76.30         9.59 o
   6   1  23         31.85         20.17         6.56 o
   7   1  23          3.48          8.18         8.19 o
   8   1  23        171.76        134.28        20.69 o
   9   1  23          0.19         10.32        11.58 o
  10   1  23         39.01         27.49        11.21 o
  11   1  23         21.52         26.08        12.11 o
   0   2  23          8.81         26.25        12.99 o
   1   2  23         66.69         92.57        18.17 o
   2   2  23        119.89        133.08        21.46 o
   3   2  23        345.62        301.57        24.73 o
   4   2  23        501.99        531.47        31.77 o
   5   2  23          1.05         10.09        12.50 o
   6   2  23        493.12        534.50        38.70 o
   7   2  23         15.28          5.94         9.46 o
   8   2  23        318.19        335.84        35.26 o
   9   2  23          4.16          8.64        16.47 o
  10   2  23         18.16         10.30        12.73 o
   1   3  23         23.17         29.55         6.31 o
   2   3  23        612.39        588.23        30.40 o
   3   3  23          0.17          8.52         5.69 o
   4   3  23          5.44         19.49         9.61 o
   5   3  23        725.31        701.98        40.78 o
   6   3  23        180.21        190.83        28.24 o
   7   3  23          1.38          0.89         6.82 o
   8   3  23          5.23          0.00         9.24 o
   9   3  23         53.51         33.86        10.36 o
  10   3  23          5.93         17.47        10.65 o
   0   4  23       5416.30       5415.99       165.51 o
   1   4  23        697.05        677.44        37.11 o
   2   4  23         48.49         42.08         9.06 o
   3   4  23         72.04         61.48        13.40 o
   4   4  23        455.18        451.98        32.57 o
   5   4  23         19.15         25.10         7.91 o
   6   4  23        170.20        155.85        22.06 o
   7   4  23          6.01         32.38        12.93 o
   8   4  23          1.88          0.00         5.94 o
   9   4  23          5.45         10.25         5.76 o
  10   4  23         64.76         26.54        11.19 o
   1   5  23        110.91        105.77        19.11 o
   2   5  23       1097.22       1160.21        53.75 o
   3   5  23          0.45          0.00         7.37 o
   4   5  23        167.10        195.12        20.57 o
   5   5  23         56.65         56.32        13.45 o
   6   5  23         11.61         21.75         7.23 o
   7   5  23         15.06          2.50         5.86 o
   8   5  23        192.15        225.15        27.80 o
   9   5  23          4.94          9.08         6.11 o
   0   6  23         39.15         30.56        13.78 o
   1   6  23        120.06        121.04        23.00 o
   2   6  23         19.88         57.60        14.03 o
   3   6  23        169.08        165.51        21.57 o
   4   6  23          4.78         16.84        10.73 o
   5   6  23          7.50          3.62         4.02 o
   6   6  23          2.74         14.26         9.25 o
   7   6  23          7.91         12.64         8.12 o
   8   6  23         13.11         16.35         8.25 o
   1   7  23         12.11          3.84         7.43 o
   2   7  23         31.83         38.98        16.69 o
   3   7  23          6.90          2.33         5.78 o
   4   7  23         92.46         90.18        18.67 o
   5   7  23        138.32        119.00        18.84 o
   6   7  23          3.12          3.59         6.36 o
   0   8  23        114.42        134.03        27.38 o
   1   8  23         16.42         31.03        11.71 o
   2   8  23          0.20          6.48         8.11 o
   3   8  23          2.03         14.15         9.24 o
   4   8  23         13.46          8.43         5.70 o
   5   8  23          7.60          5.70        11.38 o
   0   0  24       2735.43       2762.02       213.95 o
   1   0  24       1698.70       1775.19       120.62 o
   2   0  24        159.38        175.59        33.25 o
   3   0  24        734.55        737.06        59.55 o
   4   0  24       1526.89       1545.24        85.31 o
   5   0  24        571.97        515.95        38.35 o
   6   0  24       2641.28       2676.47       140.18 o
   7   0  24       1306.79       1234.59       111.85 o
   8   0  24         41.54         31.00        32.35 o
   9   0  24         68.44         40.84        23.15 o
  10   0  24         13.55         40.23        17.82 o
   1   1  24        111.34        196.31        27.06 o
   2   1  24         45.77        101.37        29.54 o
   3   1  24         54.61         63.92        16.24 o
   4   1  24        389.92        356.33        26.56 o
   5   1  24        199.33        169.80        18.67 o
   6   1  24        212.70        242.55        29.08 o
   7   1  24          2.50         11.48         7.85 o
   8   1  24        233.83        214.01        30.33 o
   9   1  24         31.25         25.69        17.19 o
  10   1  24         22.44         20.77        14.16 o
   0   2  24        106.86        113.20        25.49 o
   1   2  24       1003.00        998.42        57.07 o
   2   2  24         63.96         55.84        19.95 o
   3   2  24        455.46        460.90        31.92 o
   4   2  24        190.43        184.97        23.83 o
   5   2  24        110.85        112.60        15.56 o
   6   2  24         43.29         39.69        13.48 o
   7   2  24         49.20         48.94        12.87 o
   8   2  24        191.93        147.29        25.71 o
   9   2  24         57.09         52.50        15.30 o
  10   2  24          0.12         21.37        16.44 o
   1   3  24        367.07        380.71        24.60 o
   2   3  24        392.78        434.48        32.18 o
   3   3  24       1481.02       1626.56        62.28 o
   4   3  24         26.09         42.18        13.02 o
   5   3  24         54.05         63.28        14.84 o
   6   3  24          0.39         12.33         7.19 o
   7   3  24         51.96         75.22        17.84 o
   8   3  24        233.00        295.12        37.82 o
   9   3  24         86.08        104.39        18.99 o
  10   3  24         76.49         86.35        21.79 o
   0   4  24       1287.62       1355.34       105.60 o
   1   4  24          2.30         18.42         9.08 o
   2   4  24          8.73          0.00         4.91 o
   3   4  24          0.45          2.41         9.49 o
   4   4  24          9.91         11.74        10.30 o
   5   4  24         16.95          4.36         4.92 o
   6   4  24        102.48        134.41        19.72 o
   7   4  24        131.94         95.75        20.03 o
   8   4  24         12.04         18.87         8.58 o
   9   4  24         80.55         73.67        15.32 o
   1   5  24          3.92         10.85         6.90 o
   2   5  24         72.04         70.82        15.99 o
   3   5  24        403.88        341.61        26.53 o
   4   5  24         20.72         18.34         9.82 o
   5   5  24         49.38         59.95        14.80 o
   6   5  24        147.55        172.06        23.31 o
   7   5  24         68.96         77.05        16.93 o
   8   5  24          0.04          1.03         7.65 o
   0   6  24          0.63          0.00        10.77 o
   1   6  24        418.55        456.99        35.96 o
   2   6  24        178.24        184.29        26.65 o
   3   6  24          2.26         12.32        10.04 o
   4   6  24        170.20        148.33        18.85 o
   5   6  24        250.90        267.35        24.68 o
   6   6  24        218.65        292.53        28.61 o
   7   6  24         35.14         17.76         6.85 o
   1   7  24          5.60          5.81         7.02 o
   2   7  24         67.35         73.36        15.37 o
   3   7  24         23.48         23.28        11.45 o
   4   7  24        284.39        307.82        31.49 o
   5   7  24         10.39         13.82        10.42 o
   6   7  24         15.13         16.14        10.57 o
   0   8  24         53.03         36.53        10.47 o
   1   8  24         15.96         10.38         5.94 o
   2   8  24          0.95          0.00         7.38 o
   3   8  24         10.56          0.00         6.93 o
   4   8  24          0.25          0.00        10.51 o
   1   1  25       1117.99       1166.56        63.82 o
   2   1  25        683.21        701.51        55.88 o
   3   1  25        205.03        241.32        24.52 o
   4   1  25          1.29          6.53         5.63 o
   5   1  25         80.41         98.47        16.37 o
   6   1  25          1.26         20.72        10.79 o
   7   1  25        166.47        152.24        20.65 o
   8   1  25          0.68          2.98        10.71 o
   9   1  25        125.13        181.55        40.21 o
  10   1  25         65.84         85.54        28.88 o
   0   2  25       1845.34       1885.46        88.11 o
   1   2  25        373.07        470.91        39.46 o
   2   2  25         18.36         23.78        11.86 o
   3   2  25        104.19        120.67        19.11 o
   4   2  25         14.76          4.69         7.03 o
   5   2  25       1138.63       1183.69        58.00 o
   6   2  25         74.91         70.04        14.38 o
   7   2  25        351.05        360.67        47.14 o
   8   2  25         36.22         82.37        22.52 o
   9   2  25         47.45         42.51        17.96 o
  10   2  25         24.71         17.49        17.90 o
   1   3  25         38.64         33.03         6.63 o
   2   3  25        356.66        355.86        29.19 o
   3   3  25          0.15         76.86        17.39 o
   4   3  25        178.23        200.89        21.27 o
   5   3  25         72.91         65.47        12.73 o
   6   3  25        206.59        192.78        23.21 o
   7   3  25         91.57         90.30        16.94 o
   8   3  25         42.35         57.72        14.00 o
   9   3  25         52.38         26.99        12.51 o
   0   4  25        599.58        723.81        52.74 o
   1   4  25        634.64        733.29        42.49 o
   2   4  25         67.91         53.65         9.59 o
   3   4  25        115.66         90.41        14.02 o
   4   4  25         22.14         26.55         9.44 o
   5   4  25         65.99         82.65        15.47 o
   6   4  25         17.47         24.17        11.62 o
   7   4  25         17.40         52.49        16.84 o
   8   4  25         16.55          7.73        12.14 o
   9   4  25         16.89         42.71        14.05 o
   1   5  25        298.42        281.45        26.68 o
   2   5  25         45.93         42.85        10.41 o
   3   5  25        115.83        107.49        15.24 o
   4   5  25        147.01        142.83        18.30 o
   5   5  25         35.96         38.32         9.40 o
   6   5  25          9.30         18.72         8.41 o
   7   5  25         30.00         29.23        11.03 o
   8   5  25        148.89        146.52        23.60 o
   0   6  25         64.23         50.68        19.13 o
   1   6  25          5.02         16.75         9.01 o
   2   6  25         53.31         41.51        11.21 o
   3   6  25          3.43          1.32         6.84 o
   4   6  25          1.28          1.90         7.79 o
   5   6  25          5.08         10.44         8.09 o
   6   6  25        600.27        695.32        45.45 o
   7   6  25          0.08          3.84         8.18 o
   1   7  25         35.54         27.01         6.46 o
   2   7  25          3.38          8.34         8.28 o
   3   7  25         61.48         43.20         9.50 o
   4   7  25         82.56         61.21        16.09 o
   5   7  25         18.47          9.53         8.96 o
   0   8  25         34.49         31.61        12.53 o
   1   8  25         33.07         47.44        12.92 o
   2   8  25        110.38         98.40        22.04 o
   0   0  26        635.97        672.50       106.16 o
   1   0  26       1120.42       1074.99        98.10 o
   2   0  26        624.16        605.41        60.47 o
   3   0  26        265.64        206.08        33.19 o
   4   0  26         12.92          4.84        10.63 o
   5   0  26        384.44        371.39        39.57 o
   6   0  26        319.78        282.21        36.12 o
   7   0  26        292.48        298.93        49.13 o
   8   0  26          9.82         26.89        29.77 o
   9   0  26         33.40        109.48        43.86 o
  10   0  26         91.01         31.67        73.89 o
   1   1  26         17.64        132.27        25.07 o
   2   1  26          0.97         74.88        20.28 o
   3   1  26        344.43        394.00        32.40 o
   4   1  26         21.16         24.70        14.38 o
   5   1  26         96.78         76.30        22.00 o
   6   1  26         25.76         23.16        15.32 o
   7   1  26          0.47          0.00         5.62 o
   8   1  26          1.11         34.23        24.87 o
   9   1  26         90.32        112.65        29.20 o
   0   2  26         44.39        156.74        37.47 o
   1   2  26          3.29         43.27        18.57 o
   2   2  26         80.99         69.36        13.92 o
   3   2  26        142.11        172.56        24.85 o
   4   2  26        147.34        169.33        22.39 o
   5   2  26        277.33        345.87        33.70 o
   6   2  26          0.92          5.24         8.65 o
   7   2  26        102.23        115.60        21.02 o
   8   2  26         18.09          8.04        12.88 o
   9   2  26          2.02         13.80        17.95 o
   1   3  26          2.68          0.00         7.06 o
   2   3  26         33.19         20.42        10.00 o
   3   3  26        994.89        977.84        49.69 o
   4   3  26         19.89         16.07         8.31 o
   5   3  26          4.88          4.75         8.31 o
   6   3  26        119.67        115.95        17.58 o
   7   3  26        162.90        146.97        20.98 o
   8   3  26          4.62          3.45         9.22 o
   9   3  26        151.85        169.85        25.64 o
   0   4  26          5.61         15.91        23.25 o
   1   4  26        607.95        642.51        40.03 o
   2   4  26        127.51        125.80        17.08 o
   3   4  26          2.36          5.65         6.86 o
   4   4  26         51.54         41.47        10.32 o
   5   4  26        856.85        937.72        48.86 o
   6   4  26          3.75         25.55        11.78 o
   7   4  26        225.94        229.79        30.30 o
   8   4  26          2.28          0.00        11.91 o
   1   5  26         38.86         49.70        11.39 o
   2   5  26         25.82         17.75         8.91 o
   3   5  26         41.89         55.73        10.43 o
   4   5  26         22.03         27.15         9.27 o
   5   5  26          0.03         15.09         7.13 o
   6   5  26         43.15         46.07        13.08 o
   7   5  26         20.12         30.70        12.44 o
   0   6  26         23.63         22.76        17.92 o
   1   6  26         46.97         47.05        10.38 o
   2   6  26        110.87        133.67        20.15 o
   3   6  26         10.42         15.32        11.03 o
   4   6  26          8.20          9.32         7.74 o
   5   6  26         93.92         70.37        20.13 o
   6   6  26         70.93         81.87        15.84 o
   1   7  26         68.35         71.16        13.41 o
   2   7  26          0.41          0.00         6.93 o
   3   7  26        170.98        147.26        22.65 o
   4   7  26        240.31        184.60        24.93 o
   1   1  27        887.87        952.09        59.75 o
   2   1  27          5.39         16.48        11.74 o
   3   1  27        251.90        243.12        25.01 o
   4   1  27          0.41          2.36         8.77 o
   5   1  27         50.07         34.64        11.64 o
   6   1  27          1.25          2.20        10.27 o
   7   1  27          0.12          8.00        10.55 o
   8   1  27         94.25         99.77        26.76 o
   9   1  27         74.39        114.30        29.02 o
   0   2  27        294.12        308.53        44.80 o
   1   2  27        228.62        264.68        34.99 o
   2   2  27        374.99        390.14        36.52 o
   3   2  27          0.24         12.39         6.31 o
   4   2  27        165.10        147.46        24.95 o
   5   2  27        147.90        174.79        24.23 o
   6   2  27         56.30         39.35        10.87 o
   7   2  27         91.31        104.45        18.87 o
   8   2  27         40.82         32.67        12.03 o
   9   2  27         49.17         36.34        10.70 o
   1   3  27         21.72         24.37         7.68 o
   2   3  27         28.28         19.35         7.23 o
   3   3  27          5.26         44.29        14.39 o
   4   3  27          5.92         14.40         7.34 o
   5   3  27          7.47          5.03         8.33 o
   6   3  27          2.99         10.68         7.72 o
   7   3  27         35.52         41.26        17.79 o
   8   3  27         61.10         52.02        13.28 o
   0   4  27         71.53         88.53        25.60 o
   1   4  27         73.73        120.36        19.89 o
   2   4  27          2.91         11.50         8.05 o
   3   4  27         73.34         64.45        12.87 o
   4   4  27        102.86        102.95        15.97 o
   5   4  27         39.92         82.86        15.41 o
   6   4  27        115.98        143.12        24.98 o
   7   4  27          0.59         13.09        11.65 o
   8   4  27          9.51          0.00         5.98 o
   1   5  27         90.46         68.41        16.80 o
   2   5  27         37.24         26.35         8.58 o
   3   5  27        413.61        391.79        30.09 o
   4   5  27         71.51         61.28        12.84 o
   5   5  27         44.03         59.80        14.02 o
   6   5  27         36.92         35.63        11.97 o
   7   5  27        126.47        138.44        24.56 o
   0   6  27          3.33         27.78        15.10 o
   1   6  27          0.05         13.35         7.47 o
   2   6  27          0.11          3.48        13.01 o
   3   6  27         13.98          6.43         3.88 o
   4   6  27        134.93        128.07        18.82 o
   5   6  27        323.96        343.10        31.53 o
   1   7  27         81.15         55.19        13.00 o
   2   7  27          1.96          0.00         7.95 o
   3   7  27         27.41         29.50        14.49 o
   0   0  28       1090.06       1197.54       149.98 o
   1   0  28        399.63        475.51        68.19 o
   2   0  28          0.38         58.78        27.86 o
   3   0  28         23.66         30.26        17.01 o
   4   0  28         24.94         13.44         9.34 o
   5   0  28          4.56          0.00        10.92 o
   6   0  28        156.33        179.01        38.21 o
   7   0  28          2.52          4.07         8.31 o
   8   0  28         72.73         66.13        29.19 o
   9   0  28         19.85          1.37        34.59 o
   1   1  28          3.70         76.22        21.71 o
   2   1  28         10.21         30.91        19.09 o
   3   1  28         23.20         71.98        20.01 o
   4   1  28         16.95         11.53        11.54 o
   5   1  28         49.40         52.62        12.38 o
   6   1  28          3.11          6.09         5.94 o
   7   1  28         68.60         56.68        21.68 o
   8   1  28          5.50         26.87        14.82 o
   0   2  28          0.43          0.00        21.65 o
   1   2  28        663.68        715.63        59.42 o
   2   2  28         63.54         65.36        15.74 o
   3   2  28        159.34        143.02        20.04 o
   4   2  28         68.23         84.28        20.57 o
   5   2  28          4.76         12.35         8.61 o
   6   2  28         51.87         35.57        14.11 o
   7   2  28         17.44         15.01         8.56 o
   8   2  28          1.12          0.67         5.02 o
   1   3  28         36.01         35.33        10.00 o
   2   3  28        129.16        120.53        16.48 o
   3   3  28        472.93        464.84        37.98 o
   4   3  28        133.96        131.39        18.26 o
   5   3  28          0.48         10.31         5.39 o
   6   3  28         69.04         51.35        12.01 o
   7   3  28          0.01          0.00         6.66 o
   8   3  28         14.11         17.27        12.10 o
   0   4  28        315.09        382.29        50.51 o
   1   4  28          3.51         15.50         8.50 o
   2   4  28          2.55          4.36         3.24 o
   3   4  28         12.43          0.78         8.77 o
   4   4  28         71.21         94.73        15.35 o
   5   4  28        311.03        349.45        30.56 o
   6   4  28        213.95        242.73        31.34 o
   7   4  28         16.92         11.30        10.64 o
   1   5  28         58.03         41.39        12.65 o
   2   5  28         30.75         20.02         6.67 o
   3   5  28         20.15         22.41         6.38 o
   4   5  28          0.01          1.42         5.55 o
   5   5  28         67.95         70.82        13.30 o
   6   5  28          2.03         17.57        11.50 o
   0   6  28        221.47        254.40        43.66 o
   1   6  28        110.48        118.49        18.36 o
   2   6  28         18.38          9.03        10.08 o
   3   6  28         20.86         13.85         8.81 o
   4   6  28         69.85         63.91        13.01 o
   1   7  28          6.16          1.31         8.67 o
   1   1  29        262.84        287.29        34.05 o
   2   1  29        186.42        229.33        34.02 o
   3   1  29        245.68        248.63        31.52 o
   4   1  29         83.76         96.02        19.03 o
   5   1  29          1.42          8.87         8.06 o
   6   1  29         49.51         49.10        22.88 o
   7   1  29          4.86          9.80         9.53 o
   8   1  29         77.78         62.17        16.78 o
   0   2  29        103.98        127.66        30.72 o
   1   2  29          2.96         18.82        11.98 o
   2   2  29         67.54         83.66        27.31 o
   3   2  29        101.23         99.20        20.29 o
   4   2  29         40.93         47.91        16.19 o
   5   2  29         12.03         18.77         8.41 o
   6   2  29         65.59         78.91        18.72 o
   7   2  29          0.16          2.44        10.65 o
   8   2  29          9.31         22.87        15.58 o
   1   3  29          6.97         30.60        12.17 o
   2   3  29          6.78         12.29         7.89 o
   3   3  29        157.02        178.48        25.00 o
   4   3  29          7.87          0.00         6.48 o
   5   3  29          9.49          1.62         5.10 o
   6   3  29          0.79         21.07         8.34 o
   7   3  29         11.23         29.41        18.30 o
   0   4  29        259.28        290.49        45.99 o
   1   4  29          3.99          9.52         7.04 o
   2   4  29         67.37         92.93        15.58 o
   3   4  29          0.09          1.00         5.88 o
   4   4  29          8.72          7.05         6.62 o
   5   4  29         20.29         25.32         8.72 o
   6   4  29          6.18         11.16         6.72 o
   1   5  29          0.65         14.39         8.75 o
   2   5  29        315.41        320.93        30.36 o
   3   5  29          1.16          8.54         8.15 o
   4   5  29         46.92         33.23         8.41 o
   5   5  29         64.67         62.01        15.98 o
   0   6  29         45.90         78.86        26.18 o
   1   6  29          2.43          1.85         9.05 o
   2   6  29          6.50          5.91         9.32 o
   3   6  29        192.68        168.43        20.55 o
   0   0  30       1913.34       1802.90       192.65 o
   1   0  30        288.88        291.66        51.94 o
   2   0  30         19.39         57.78        32.56 o
   3   0  30         41.35         29.41        19.70 o
   4   0  30        138.31        174.28        69.87 o
   5   0  30         59.80         46.42        24.79 o
   6   0  30        337.67        401.95        56.40 o
   7   0  30         26.36         14.50        11.45 o
   1   1  30         95.71         97.37        31.18 o
   2   1  30        116.69        129.62        24.63 o
   3   1  30          3.04         33.85        15.10 o
   4   1  30        257.83        249.77        33.35 o
   5   1  30          5.19         10.09         8.47 o
   6   1  30         18.11          5.22         7.44 o
   7   1  30          5.39          7.89         8.36 o
   0   2  30        615.68        692.07        69.42 o
   1   2  30          8.64         26.09        10.33 o
   2   2  30        144.85        153.14        28.51 o
   3   2  30          1.19         31.85        12.85 o
   4   2  30        167.16        174.00        25.43 o
   5   2  30         91.27         87.97        17.91 o
   6   2  30          5.57          4.42         5.92 o
   7   2  30         36.98         22.42        18.95 o
   1   3  30          5.41         15.10         7.78 o
   2   3  30        110.66         98.80        17.84 o
   3   3  30         74.36         62.82        16.63 o
   4   3  30         63.47         98.97        18.20 o
   5   3  30          2.99          2.33         6.43 o
   6   3  30         43.96         57.50        12.90 o
   0   4  30        132.29        136.62        33.06 o
   1   4  30          4.81         16.23         9.11 o
   2   4  30        165.84        140.52        20.07 o
   3   4  30         65.05         46.24        20.44 o
   4   4  30          8.13          9.68        10.63 o
   5   4  30         36.89         24.53        14.03 o
   1   5  30          0.40         11.54         7.84 o
   2   5  30          4.45          0.00        10.46 o
   3   5  30          3.60          0.00         6.97 o
   4   5  30          0.63          0.00         6.79 o
   0   6  30        100.09        102.55        29.21 o
   1   6  30         20.34         11.50         7.74 o
   1   1  31          2.52          1.72         8.80 o
   2   1  31        900.57        947.05        63.76 o
   3   1  31         61.86         73.55        18.23 o
   4   1  31        116.84        118.44        22.99 o
   5   1  31         37.60         29.76        10.28 o
   6   1  31          1.80          5.16         8.12 o
   0   2  31         96.05         96.90        27.48 o
   1   2  31         85.33        113.63        21.86 o
   2   2  31          6.12         23.61        13.23 o
   3   2  31         13.09         23.11        11.88 o
   4   2  31        183.02        207.78        31.08 o
   5   2  31         93.54         89.75        16.44 o
   6   2  31        131.72        133.88        21.98 o
   1   3  31         28.70         29.65        11.22 o
   2   3  31         40.39         33.62        15.21 o
   3   3  31          3.85         21.48        14.48 o
   4   3  31         21.84          0.26         6.39 o
   5   3  31          3.04          7.29         7.46 o
   0   4  31         14.87         32.64        20.87 o
   1   4  31        120.68        129.28        24.03 o
   2   4  31         36.73         26.98         9.54 o
   3   4  31         95.43         43.63        17.12 o
   4   4  31        162.27        141.77        20.82 o
   1   5  31         11.49          8.99         6.67 o
   2   5  31        109.07        108.55        19.58 o
   3   5  31         26.59         18.34         9.92 o
   0   0  32       1074.44       1192.66       162.01 o
   1   0  32        365.58        371.45        53.02 o
   2   0  32         39.44         32.96        16.12 o
   3   0  32         27.37         23.56        33.29 o
   4   0  32        178.01        171.54        47.29 o
   5   0  32         80.18         67.77        40.15 o
   6   0  32        204.35        194.07        40.39 o
   1   1  32          0.76         11.49        13.16 o
   2   1  32         55.79        149.93        32.34 o
   3   1  32         86.12         62.06        16.18 o
   4   1  32         40.84         49.89        15.18 o
   5   1  32          9.79         10.05         8.06 o
   6   1  32         35.00         32.31        13.49 o
   0   2  32         44.89         14.77        14.81 o
   1   2  32        297.45        361.24        40.46 o
   2   2  32         85.82         84.97        30.59 o
   3   2  32         59.15         68.77        18.79 o
   4   2  32          6.14         37.49        15.12 o
   5   2  32         49.42         64.77        13.99 o
   1   3  32         22.47         21.48        10.04 o
   2   3  32         72.70        111.36        22.96 o
   3   3  32        300.37        336.11        32.31 o
   4   3  32          5.87          6.01         9.58 o
   0   4  32         99.99        104.78        28.81 o
   1   4  32         28.42         47.67        16.78 o
   2   4  32          1.17         11.43        10.10 o
   3   4  32        101.20         45.39        18.99 o
   1   1  33        101.15         62.83        20.53 o
   2   1  33          0.32         28.48        17.90 o
   3   1  33        266.66        262.33        34.29 o
   4   1  33          7.07         29.43        23.38 o
   5   1  33         32.70         43.70        17.51 o
   0   2  33          8.79         11.18        22.80 o
   1   2  33         53.48         87.18        25.38 o
   2   2  33          5.21          0.00        15.22 o
   3   2  33          3.46          6.06        10.47 o
   4   2  33         16.88         25.29        13.62 o
   1   3  33        102.96         80.27        18.38 o
   2   3  33          6.29          6.39         8.00 o
   3   3  33         11.78         46.61        14.49 o
   0   4  33         48.81         32.95        16.16 o
   1   4  33         28.98         16.73        10.85 o
   0   0  34        269.72        308.00        84.21 o
   1   0  34        263.93        231.38        41.32 o
   2   0  34         47.42         61.97        31.36 o
   3   0  34         69.19         78.93        31.74 o
   1   1  34          3.30          0.00        10.33 o
   2   1  34          1.33          0.00        11.54 o
   3   1  34         13.22         29.53        16.27 o
   0   2  34         34.49         56.15        28.71 o
   1   2  34          2.07          0.00        14.67 o
   2   2  34         38.11         32.33        21.39 o
                                                
